# Supplementary material for: The matrix proteins aggrecan and fibulin-1 play a key role in determining aortic stiffness
Source: Sci Rep. 2018 Jun 4;8:8550. doi: 10.1038/s41598-018-25851-5 (PMC5986773; doi:10.1038/s41598-018-25851-5)
Supplement: Supplementary file 2 — Supplementary Table 1 [file 41598_2018_25851_MOESM2_ESM.xls]

## Sheet: Sheet1
Supplementary Table 1. List of All Genes Associated with Arterial Wall Properties.
SNo		Description	References *	Locus Name	Locus Position	No. of tagSNPs Selected
1	Genes exhibiting strong correlation with PWV	Tubulin-specific chaperone e (Beta-Tubulin Cofactor E)	Durier et al. 2003	TBCE	1q42.3	12
2		Cdc42 effector protein 3	Durier et al. 2003	CDC42EP3	2p21	8
3		Catenin (cadherin-associated protein), delta 1	Durier et al. 2003	CTNND1	11q11	7
4		Integrin, alpha 2b (platelet glycoprotein IIb of IIb/IIIa complex, antigen CD41B)	Durier et al. 2003	ITGA2B	17q21.32	4
5		Pinin, desmosome associated protein	Durier et al. 2003	PNN	14q13.2	4
6		DiGeorge syndrome critical region gene 6	Durier et al. 2003	DGCR6	22q11.21	6
7		A kinase (PRKA) anchor protein (yotiao) 9	Durier et al. 2003	AKAP9	7q21-q22	9
8		Decorin	Durier et al. 2003	DCN	12q23	8
9		Aggrecan 1 (chondroitin sulfate proteoglycan 1, large aggregating proteoglycan, antigen identified by monoclonal antibody A0122)	Durier et al. 2003	AGC1	15q26.1	10
10		Fibulin-1	Durier et al. 2003	FBLN-1	22q13.31	11
11		Myosin IB	Durier et al. 2003	MYO1C	17p13	7
12	Genes exhibitng all-or-none pattern of expression Distensible vs Stiff	Spectrin SH3 domain binding protein 1	Durier et al. 2003	SSH3BP1	10p11.2	9
13		Osteomodulin	Durier et al. 2003	OMD	9q22.1	3
		Pinin, desmosome associated protein		PNN		see above
14		TYRO3 protein tyrosine kinase	Durier et al. 2003	TYRO3	15q15.1-q21.1	5
15		Integrin, alpha 6	Durier et al. 2003	ITGA6	2q31.1	12
16		Integrin, beta 3 (platelet glycoprotein IIIa, antigen CD61)	Durier et al. 2003	ITGB3	17q21.32	10
17		absent in melanoma 1	Durier et al. 2003	AIM1	6q21	7
18	Genes with p<0.05 between Stiff and Distensible arteries	Collagen, type XIX, alpha 1	Durier et al. 2003	COL19A1	6q12-q13	15
19		Cytoskeleton-associated protein 4, transmembrane protein (63kD), ER/Golgi intermediate compartment	Durier et al. 2003	CKAP4	12q24.11	5
20		Actin related protein 2/3 complex, subunit 4 (20 kD)	Durier et al. 2003	ARPC4	3p25.3-3p24.1	4
21		Erythrocyte membrane protein band 4.1-like 2	Durier et al. 2003	EPB41L2	6q23	8
		Catenin (cadherin-associated protein), delta 1		CTNND1	11q11	see above
22		Integrin, beta 5	Durier et al. 2003	ITGB5	3q21.2	11
		Integrin, alpha 6	Durier et al. 2003	ITGA6
		A kinase (PRKA) anchor protein (yotiao) 9		AKAP9	7q21-q22	see above
		Decorin		DCN		see above
23		Collagen, type VI, alpha 3	Durier et al. 2003	COL6A3	2q37	13
24		Singed (Drosophila)-like (sea urchin fascin homolog like)	Durier et al. 2003	SNL	7p22	6
25		Stromal cell-derived factor 1 (CXCL12)	Durier et al. 2003	SDF1	10q11.1	5
26		Actin, gamma 1	Durier et al. 2003	ACTG1	17q25	NS
27		Chondroitin sulfate proteoglycan 5 (neuroglycan C)	Durier et al. 2003	CSPG5	3p21.3	2
28		Ganglioside expression factor 2	Durier et al. 2003	GABARAPL2	16q22.3-q24.1	4
29		Microfibrillar-associated protein 2	Durier et al. 2003	MFAP2	1p36.1-p35	4
30		Peripherin	Durier et al. 2003	PRPH	12q12-q13	NS
31		Thrombospondin 2	Durier et al. 2003	THBS2	6q27	8
32	Other Genes associated with aPWV/ arterial wall properties	Elastin	Hanon et al. 2001	ELN	7q11.23	8
33		Fibrillin-1	Powell et al. 2005	FBN-1	15q21.1	14
34		Collagen, type 3, alpha 1	Liu et al. 1997	COL3A1	2q31	6
35		Klotho	Saito et al. 1998	KL	13q12	11
36		Lysyl oxidase	Chen et al. 2013	LOX	5q23.2	4
37		Lamin	Akasaka et al. 2009	LMNA	1q22	6
38		Matrix metalloproteinase-2	Yasmin et al. 2005	MMP-2	16q13-q21	14
39		Matrix metalloproteinase-3	Medley et al. 2003	MMP-3	11q22.3	9
40		Matrix metalloproteinase-9	Medley et al. 2004	MMP-9	20q11.2	9
41		Interleukin-6	Sie et al. 2008	IL-6	7p21	10
42		Interleukin-18	Troseid et al. 2010	IL-18	11q22.2	7
43		Adiponectin	Mahmud et al. 2005	ADIPOQ	3q27	NS
44		Nitric oxide synthase	Chen et al. 2004	NOS	7q36	13
45		Adrenergic beta-2 receptor	Yuan et al. 2006	ADRB-2	5q31	3
46		Fibrinogen	Palmieri et al. 2003	FBG	4q28	7
47		Fibronectin	Bezie et al. 1999	FN-1	2q34	7
48		C-reactive protein	Yasmin et al. 2004	CRP	1q23.2	9
49		Lymphotoxin alpha	Naoum et al. 2006	LTA	6q21.3	4
50		Transforming growth factor beta-1	Sie et al. 2007	TGFB-1	19q13.1	8
51		Osteopontin	Kerr et al. 2007	OPN	4q22.1	4
52		ATP-binding cassette, sub-family c (CFTRabcc6/MRP member 6)	Germain et al. 2003	ABCC6	16q13.1	10
53		Alpha-2-HS Glycoprotein or Fetuin A	Mori et al. 2007	AHSG	3q27.3	4
	* Cited references are provided in the Supplementary Material.
