# Supplementary material for: The matrix proteins aggrecan and fibulin-1 play a key role in determining aortic stiffness
Source: Sci Rep. 2018 Jun 4;8:8550. doi: 10.1038/s41598-018-25851-5 (PMC5986773; doi:10.1038/s41598-018-25851-5)
Supplement: Supplementary file 3 — Supplementary Table 2 [file 41598_2018_25851_MOESM3_ESM.xlsx]

## Sheet: SNP List
Supplementary Table 2. TagSNPs with Gene Names, Minor Allele Frequencies and Other Details.
SNP_Name	Locus Name	Sequence	Chromosome	Coordinate	MAF	MAF_Caucasian	Estimated effect size	P-value
rs16832600	TBCE	CCCCAGGACACGAAGAAATGAGGTTTCACGAAGATAATCAAGTCATGATTGGTATTTGCAGATACAGTGATAAATGTCTTGCAGCTCCCGATTGAATTCT[C/T]GCCAGAAGTTGAAGTATTGCTTTGGGTGCTTAATCCAGTCATCCTTTTTTGGGTTGGTCTGTCTTTGAGGTTATTTACTCTACCAGAACTCGAGGCAGTG	1	231912417	0.03	0.0417	0.002	0.668
rs17543709	TBCE	GGTTAGGAGTAGAATGGGACAATCCCGAGAGAGGAAAGCATGATGGGAGCCACGAAGGGACTGTGTATTTTAAATGCAGGTAACTTTTCATTATGAATCA[G/T]CACGGTCATTTAGTCAAGATTATATTTAATACTTGAATAAGGAGGGATGGAGAGGAAGAAATGTTTGGCTCATGGAGTAGTTATATTATGGAATTTGTTG	1	231890965	0.03	0.1875	0.006	0.271
rs6660211	TBCE	CACTTGCTATTCCTTTCCCTCATATGTCCACATGGCTCAGTTCTTTACCTCTCTCATATTTTGGGGACCTTTACCTTCTCAGTAAGGCCTTCTCTGACAA[A/G]CCACTGCCATCTTTAACATTTCCATTGCACTCGTTATCCTTGTGCTTATCATCATATGACATGCCATGTGATAGAGTCATTTATCTGGTTTATTATGTTT	1	231859444	0.2	0.492	0.02	0.026
rs16832619	TBCE	GAGGAGAGGCGGAGAGCTGAGCTTGACTACCGAAAAGCTTTTGGAAATGAGTGGAAACAGGCTGGTGGACATAAGGATCCGGAAAAAAACAGACTCAGCG[A/G]AGAATTCCTCACAGCCCATCCCAGATACCAGTTCCTCTGCCTGAGTACGTGCGTATACACTGGTGGCCTTCAGGTGGTGGATTTCCAGCTGGAACAAAGT	1	231928234	0.03	0	Monomorphic
rs2153204	TBCE	tcagttacaacataaaacctaagatataagtgctgttgtgaataacaaatgagATCCTACAATTAATGATAGCTGTCAGTTAGGAGTTGAAACCTCTACTTTAAGCCATTGTCTTATCTC[A/G]TCAATAAAATCCAGCTGACCAGCTTTGAGATCGTACCACTAAGAAGAGACTTACTCAATAAAGGAATCAAAAACAAATTAAAAAATCCATTATGTATGGTTTCTCTTGGAGATGGCTTTG	1	231906423	0.1	-1	0.006	0.398
rs6429082	TBCE	GTAAAAAGAAATTTAAATCGAAAGAGAAATACCTCCTCAGAGTGAAACTCCTCATAAGAAGCCAAAAATATTAAGAAAGAAATTAGTTCACTTCACACTTAAGTGGACTTCACACTTAAA[T/C]GGCACATTAATAGAGTAAAAGGggccgggtgtggtggctcaagcctgtaatcccagcactttgggaggtcgaggcgggcggatcacctgaggtcgggagttcgagaccagcctgaccaac	1	231926170	0.1	-1	0.01	0.199
rs4659821	TBCE	GATCTCTTGACCTTGTGATCTGCCTGCCTTGGCCTCCCAAAATGCTGGGATTGCAGGCGTGAGCCACCGCGCCCAGCCTAATGTTATTGTTTTTACAAAA[C/T]ATTTGAGGAGCTGATTGAGAGGACCTTATGCAGAAACTTAATAAACTTAAAATCATATAATGTGAGATTGAAATGCTTAGATTATTCTGTAATATGGAAA	1	231866857	0.2	0.052	0.008	0.172
rs13374091	TBCE	CAAGAAGTTTCTCTGAGGAACTGTGCAGTAAGTTGTGCTGGTGAAAAAGGAGGAGTTGCTGAAGCATGTCCTAGTATCCTTTTCACCGAGAGCTTGTTATTGGAATCTGACTATGGATTT[T/G]ATACCTGTGCCAGAGACTGCTAATTGCCTACCCATTGTCCAGTCTTGACAACTTCCTTCCTAATGCAGTTCAGTTTTGCTTGGTGTAGTTGGGGCCCAGATAAATTATTTACCTTCCCAG	1	231908965	0.1	-1	0.01	0.088
rs16832611	TBCE	GTTTACTGTATAGAAATAAGTACATTGTATCTTTTTTTTCTACACAGTGAAAATAAACTAAAATTTCCCTCCGGTTCAGTATTAACTGGAACGCTTTCTG[T/C]ACTGAAGGTTTTAGTCCTCAATCAAACAGGAATAACGTGGGCTGAGGTAATCATATTTCTTTGTTTTATTACACATTAATAAGCAATTAAAAATGTTTGG	1	231920114	0.03	0	Monomorphic
rs11588513	TBCE	AGTTTTCAATTTCTGAAAACGATCTTTCCCTAGTAAGCTGTTTTTCCTTAAGTATGGTACAGTGAACACAATACTGCCCTGGAAATCAGGGGGCCTCTAG[C/T]CTGTTTTTAACAGTCTTTTTTGTTTGTTTGGTTGGTTTATTTGTTTATTTTTTGAGACATTGTCTCGCCTAGACTGGAATGCAGTGGCATGATCATGACT	1	231891953	0.2	-1	0.011	0.17
rs6674229	TBCE	TTTAGTCTGTTTGCATCACAGTATCTCGGTTGATCCTTTAAAAAAAAATCAGATTTATGTCTTTCCTCTCAAAAATCCTCCAAGGACTACACATXTCACC[C/T]GGAGTGAAAGCCAAAGTCGGCCGGGCGTGGTGGCTCATGCCTGTAATCCCAGCACTTTGGGAGGCCGAGGTGGGTGGATCACGAGGTCAAGAGGTCGAGA	1	231858564	0.2	0.356	Low signal strength
rs7412979	TBCE	AGATCTGAGTCCTCATGCTTAGTGCCAAGTTGACCTGGCAAAGAAggctattttaaattttagggggaaggagcgacatctgtcggacacagtgcaaactacagtttgaagtagttgcct[G/C]tttcatgagattcctgtagttcttttcaatgatgtcataagcctacaaagctggcttttgggcaattgccgcgataaaacacaagtaTTTATGTACATCTATCATGCATCAATAGAAATA	1	231906687	0.1	-1	0.005	0.5
rs6752119	CDC42EP3	CACCTCACATAGCACCAAGTCTGCACTTTTGAACAGAGGCCATTAGGACCTTTTTTCCTATAAAAATGAGTTACTGGGGAAGACTCAATGTGGACATAGA[A/T]CTCTGGCAGTTACAACAAGGCAGGAGGAGGGCAAGTCCTCTCATGCCTGGTTCATTTATCAGGACGTGTTGTACATGGCACCAGGGCTGGTCAGAAGCAC	2	37794341	0.2	0.2	0.013	0.104
rs4670757	CDC42EP3	ATAAGAGCTCACACAAATTGCAGGGGGTATGAAAGAGTAGACTTCTGGAACTGTCCAGAAAAGAAGAGAAGGTACATTTCCTGGTTTTAAGATGAAAGAG[C/T]TTGTGTAAATTAGAACATTACAGGAGCCTTTTAAATTGTCTTAGGGATACCTTTGGGGCATCATCGCTGGTTCCTGGTGAGTCTTTTTTCTCCCTGTGAT	2	37808881	0.2	0.25	0.006	0.452
rs11692666	CDC42EP3	CTCTGTAGGACATACTGCGGTTATGTAGCTTCTGTTCTGTGTTTCCCAGAGTGTGTTTCCTGCCAGGCTGGTCCTGCAGCTGCTCAGTGGGCAAAACCAT[C/T]TGAGAAACTCTGGACACGACCTCCCTGTGGAGATTCACTATATACACTGGCTTTTTAAATGTTCTGAGAAGTCCTGCAGAAAGGGACCTTCATCAAACTG	2	37805048	0.2	0.308	Additional cluster
rs12474331	CDC42EP3	AGCAAGAAGTGGCTGCTCCTGGAGAGGGTATGAGCATCTCCTGGGTACCAGCAGCACTTGATACAAGTCGGTATTTGTTGAGGGCTTCTCTATGTACCGAGCATTGTTCCAACCCTTGAC[A/G]TGGACTAGCTGAGGAAGCCATGAGGCTGTTACTGTGACTATCCTCATTTTACAAATGGATCACTACTGACGAACTGATATCCAGCCACTCTGCCAAGGCTGCATGGCTACCAAGCACGAA	2	37789315	0.03	-1	0.002	0.643
rs7735	CDC42EP3	CTAAGCCTTTTTGTAGACTCTTTTCTATATATTGCTTAGGCTCACCATAG[T/C]GAATTCTCCAGTGTTAAAACTTTTCTGTTTTCACATTTGAACTTTATGGG	2	37784159	0.2	0.225	0.01	0.217
rs13396420	CDC42EP3	ACTATTGCTTTAGAACTACATGGCTACTTATTCTGGTTTGTGGGGTATTGTTTTGTTTTGTAGCCTTTAAGAGGTGGGGACAGGAGAAGATTTCAAATGGAATTGGACAGCTCCAAGACT[G/A]TAACCATTGGCTTTGAGGCTACCTGAGTTACTTCGGACTGTCCTTTCCAGAACCCTGTTTCCATCTGAGAAGTCTCTGGAGCTGATCCCCACAGCTAATCACAAACCCAGAGCATCAAAG	2	37805761	0.03	-1	0.001	0.904
rs6711909	CDC42EP3	AACAAGGGGTCTTGCCATGTTGCCCAGGCTGGTCTTGAACTCCTGGCCTCAAGTGATCCTCCTGCCTCAGCTTCCCGAGCAGCTAGGCTTACAGATGAGC[C/G]TCACCATGCCTGGCTCTCTAGTTTTCTTGCATTTCTCTACTCCCACTATCTTACCTAAATCTTAAAAGACAGACAAAGGTTCTTATAGTTAGCCCTTTCT	2	37791652	0.2	0.133	0.008	0.156
rs2058400	CDC42EP3	taaatacacgcatttgcacctctttttttttcctttgatgatgtacatctttgggctcttctcggatgagcatattaagcacttcttcatcctttgttagatctgagtagtatttatttg[T/G]aaggatacgcttaactgaaccagtcctccataggtggacaattaggttgtttccaactcttgactgttataaactgtgctggtttgaacagccttgttatttctctgtgagttgggtaaa	2	37789838	0.03	-1	0.001	0.588
rs11570196	CTNND	TAGGGGAAGAGAAAAGGGTCTTTCCAAGACCAGGGACAAGGGGTAGCTTTTCCTTCAACTTCTAGGGGCTTTTTGGGATCAGAGATACTCGTGGCCTCCTCCCCTCTGCTTTTTTTTGGG[G/T]TGAAAAGCTACCCTGTTTTTCCCTTTTCTGACTTGGCTTAGTATTGACTTGCTATATATATATAATATAAATATATATATAATTTTTTAAATGAAAATAATATAATTTTATTTTTTATTT	11	57321172	0.03	-1	0.004	0.173
rs11570199	CTNND	GTGCACCTTGGAGCCTGTGGAGCTCTCAAGAATATCTCTTTTGGACGTGACCAGGATAACAAGATTGCCATAAAAAACTGTGATGGTGTGCCTGCCCTTGTGCGATTGCTTCGAAAGGCT[C/T]GTGATATGGACCTTACTGAAGTTATTACCGGTGAGTTCTAGGCCTAAGGAAAATTGCTAAGTCAGTGTTACTCTCTAGTGATGTTGAGAACTAGAGGGATTTCCAGACCTTTTACTTTTG	11	57326214	0.03	-1	Monomorphic
rs541245	CTNND	CTCCTCTCTGCCCCAAGCCAACACTACGTAGGACAAAGCTCAGGCCTTTAAGAATCAGCAGAAAGACTGTGTGTGGATCTAAAAGTTTGAAGGGGGTGAGGGAATTTTTAAGATTCCTAC[T/C]TGGCAAGTTTCTTCACTTTGGAGGCACTGCATTAGGGATTTTAAAGCTACTGATGCTGTTAATTCAGCTCAGCTACATGTGACACATCCCATTATGGCAATTTGATTACCAATCT	11	57302524	0.2	0.275	0.006	0.429
rs708228	CTNND	TTTTCTGGCAAAAAGGAGCCTTTTGCTCTCTGTGACCCTAAGAGCACACTGCACAGGGAAAATTGCCCCATCCAGACCTGGCTCCACTCTTGATCTCTCTTGTCCTCTTCTGCTCTTTTC[C/T]TGGTGCTCTTTTTTCTCGGTGGGGTGTGGGTAATAGAACAGCCGTGGGCTTTTGGGGACCTTTAACTTTTTTTTCTCTCTTTTGTTTATAAAAAACACTAAACATTCAATTCCAGAGAAC	11	57342238	0.1	0.275	0.019	0.028
rs558564	CTNND	TCTACATGTAAAAAAGCACTGTCTTCAGGAAACTTCACCTCCTTGGGAAGTAGGAAAAGGAGTATTAGCCTCAACCTCTGAAAGTGCACCTCACAGTAGTTCATATCCTAACCTCCACAC[A/G]TCAATGGCTGGAAGTTCCCACATCTCTGTAATCCTGCAGAAACCTCTAACTcaagcttgtccaacccttggcccgcgggacgcatgcagcccaggacagctttgaatgcggcccaacaca	11	57313889	0.03	-1	0.001	0.377
rs567017	CTNND	GGGTCGACAGACCCCTGAAAATGACCACGTAGAACTATTTTAGGCTTTGCAGGCCATGTATCATCTTTGTCGTATGTTGTTCTTTTTTTCAAACAATCTTTTAAAAATAGCATTATGGGG[A/T]TGTACAAAAACAGGTTTGGCCCATGGGCTGCCAATGCTGCTTCAGAATAAATTAGAAACAGTGTTTTCCAGGTAAAGAGAAATGATAAGAAACAAGGGATGATTTATGGTTGTCTTGATG	11	57322903	0.1	0.275	0.002	0.56
rs653889	CTNND	tttctcagttgtgggccattttgcctgccctgccctgaggacatttggacatttgcagtgttggagatatttttggttgttataacttggaacaggggagagggagtgctactggcatct[G/A]gtgagtaaaggccaggggtactggtaaacatccaacaatagacaagacagctcctcataacaaagaatcatctggccgaaaatgtcagtggtgctgaggttgaaaaactctgGTATAGAC	11	57327006	0.03	0.432	0.006	0.244
rs8070273	ITGA2B	CTCCGTCTTGAGCCAAGCTTTAGTGTGGCCACAGCAGTGCAGTCAGTGCTGGGGACAGGGTGGTGAATGGACCTTGGTCTAGGTGGCAAGGAGATTGGGGATAAAGTGGAGTTATTCCAG[G/C]GAATTTTGACTCACAGTTTCTGAGATTATGCATTAGCTGTTCAGTTGAAGGTAGGCCCTCAATCCTTTTTGGGTGATGGAGCTCTTTAACCATTAAGACTTGATTCTGGTTGGGGGCTTT	17	39823096	0.1	0.008	0.006	0.244
rs7207402	ITGA2B	GAGTGAAGCCAGGGAGCCTGGGTCTGGGCCCAGGATGTGGGAAAAGAGGGGACTAAGGTGTGGAGCAGGTATGATAGGCAGAAAGGGCCAGGGTCGGGCAGAATGGGAGGCCTCCTCACA[C/A]GCTGGCAGTGAGCTGAAGCTGGGGCACACATACGTCATCTTCCCCACAGTCCAGGACGATTCGTGTCTAGAGGGGCACATTGGGGTGTGCGGGTAAGTTGGGGATGTGTGAGGTTTAGGG	17	39811538	0.03	0	0.004	0.166
rs5912	ITGA2B	ATGGTAGCAAGATGGCCTGACTCTTGCCCCTGTCCTAGGATGAGGCAGACTTCCGGGACAAGCTGAGCCCCATTGTGCTCAGCCTCAATGTGTCCCTACC[G/A]CCCACGGAGGCTGGAATGGCCCCTGCTGTCGTGCTGCATGGAGACACCCATGTGCAGGAGCAGGTAGGGACAGGCAGGGACAGGCCAGGGAGGTGCAGGA	17	39812646	0.03	0.008	0.001+H51	0.677
rs7223967	ITGA2B	gtgcatgctctttaacgcatgctcttccttgagtcccgggccatcagaccccctgggttccctcctccctctctggacactcctctgtctccttctcagacttacctcctgtaggagtca[C/A]ctaaatgcttttgctccctagggctctatcctgggcctcttatttCACAGGTCCCGGGACCTCATCCACTTTCCCCAAACCCCTGTCTCCCATTCAGATCTCTCTTGTGGAAGCGGGGAG	17	39815784	0.1	0.042	Assay failed-one allele drop out
rs1002193	PNN	GGGGTGAATTGGGGGCGGGGAGGGCGGCCAGCCTTAAGAAGACTGGAACCTCGAGGCCTGTTCGCGGGGCGGCGGGTAAAACCCTGTTGTCGCCGAGGTGGAGAGGCCCCAGGTCCCCTC[C/G]GTAGAGCGCTGGTCTCAGGTCCCTGAGGAAGGAGAGCGAGGCCTGGGTGCGCCGGCATGCTTTCTTGGCCTGTGAGAAGACCCGGACTGCTGATTCCCGCTCTCGGCCCTGCAGGCCCGG	14	38714523	0.1	0.075	0.01	0.18
rs532	PNN	GAAGCCAGGCTTTCTTAGCCATTCTTTGCAGCAGAAGATTTCTTGATGAAAAAGGATTACCTTTCCTTGTAAAGAGGATGCTGCCTTAAGAATTGCATGTTGTAAAAAATCTTTTTGGAA[G/A]ATACAGACTGTTTGTTTACCAGACATTCTTGTACTTTTTGCATAATTTTGTAAGAGTTATTTATCAAAATTATGTGAGGTTCCAAAATATGTAAAAATGATAATAATAAAAAAAGATTAA	14	38720944	0.1	0.19	0.017	0.045
rs1050136	PNN	GCAGTAGTTCCAGTAGCAGCTCCAGTACAAGTGGCAGCAGCAGCAGAGATAGTAGCAGTAGCACTAGTAGTAGTAGTGAGAGTAGAAGTCGGAGTAGGGG[C/T]CGGGGACATAATAGAGATAGAAAGCACAGAAGGAGCGTGGATCGGAAGAGAAGGGATACTTCAGGACTAGAAAGAAGTCACAAATCTTCAAAAGGTGGTA	14	38720575	0.03	-1	0.004	0.424
rs11558739	PNN	AAGAAGAATGGAATGAACATAATGCCAAAATAATTAAATATATAAGAACTAAGACAAAGCCCCATTTGTTTTATATTCCTGGAAGAATGTGTCCAGCTAC[C/T]CAAAAACTAATAGAAGAGTCACAGAGAAAAATGAACGGTAAGTATGCGAAGAGGTCCATTGAATTGTTCATAGTGGGTAAGGTAATATGTTCATATGCAC	14	38718380	0.03	0.1458	0.002	0.66
rs409155	DGCR6	GGGCGTCCGCGCCATGGAGCGCTACGCCGGCGCCTTGGAGGAGGTGGCGGACGGTGCCCGGCAGCAGGAGCGACACTACCAGCTGCTGTCGGCGTTACAGAGCCTGGTGAAGGAGTTGCC[G/C]AGGTAcgcgggcggggcgggcggcggccTGCCGAGGCCGCATCGTGTCCCGCCGGGGCTCACCGCGCTCCTCTACCCCGCAGCTCATTCCAGCAGCGCTTGTCCTACACCACGCTGAGCG	22	17268549	0.03	0.15	0.001	0.938
rs418623	DGCR6	CGCATTGCAGGATGGCAGGGGTACCCTCCCTAGTCGTGAAAACCAAGAATGCCTCCAGACAACCTGGGTGGTGGGGTCAACCTTGGCCTTGGATTGGGAGCAAGTGCTCTAGAACAAGAG[C/T]GGTCTCCTACACAGCTGCAGAGGGTAGCCCCCTGAGAAATTAACTGTTCCAGGTGTCTCCTGACTTTCAGTGCATGGCCACATCATGGTACCTAACTTGTGGCAAATTGTTGCTTTATAA	22	17269781	0.1		0.011	0.17
rs16983281	DGCR6	GACGGGCTCTCATCCCTCCCAGTGCTCAGGCAGGCGCTGCGGCAGAAGCACCAGGAAGCCCAGCAGGCCTGCCGGCCCCATAACCTGCCTGTGCTTCAGG[C/T]GGCTCAGCAGCGAGAACTAGAGGTACTGGGGACGCAGGCAGGGTGGCCGGCCCAGCTCTCCTGTGGGCACCACCTGGCTCTGCTGACTGGGCTGAGCTGA	22	17272317	0.03	0	0.001	0.433
rs5746636	DGCR6	gagcactttcttgctttctggttcaggtatgtgttcaggctcatcttttcttgttttctccgtgtctcagtcctggaatcggccatttttccacagagttgtagttctttctagCAGGAT[G/T]GGGAGTTTCAGTAACTGCCTGGGCCCAATGCTGTTTGTGCTTCAGAAGGTTTGGGCCAGGTCCTGGTTCCACCAGCAGCAGGCATGCCTGCGTTGACTTTCTGCTTCTCCTGCTGATTTG	22	17270855	0.1	-1	0.018	0.015
rs2005883	DGCR6	TACTGATCAAACATTGCTACAAGTGCCAGGTCCACTACGAGATTCCACTAGATAGACAACCAAAAGGCAAGAAGAGAGCCACGCCGGCTGCCTGGGCAGAAGGGGCCTGGCCTTAGACAC[A/G]ACCGGGAACACAAAGGAGGCAGGAGCAGCCAGTCACCCCTGCCAAATCAGCAGGAGAAGCAGAAAGTCAACGCAGGCATGCCTGCTGCTGGTGGAACCAGGACCTGGCCCAAACCTTCTG	22	17271018	0.03	0.09	0.001	0.74
rs446213	DGCR6	AAAGGGGAGGCTGGGCCAGCCTGCTGCTGTCTGCTTCAGGGCCAGGCAGAGAGTGAGGCTGGGGGTTCTCACACCTTACTCCACCGGGCACATCCCAACCTGCACTGGGGCCCACTCGAG[C/T]GCTTGTTCTGGTCTCAGCCGCTCCCTTGGCAGCTGCAGCCCCCATGCAGAAGAGGCTCCCAGGCCCAAGCTCTGTGTGACCCAGAGAAATAAAGATGCCTCAGTGTGGCCCGCATGTGGC	22	17274041	0.03	0.49	Assay failed-no cluster
rs6964587	AKAP9	ACAAGAAACACAAAGAAAGTTAGAACAACTCCGGGCAGAGCTGGATGAGATGTATGGGCAGCAGATAGTGCAAATGAAACAAGAATTAATAAGACAACACATGGCACAGATGGAGGAAAT[G/T]AAAACACGGCATAAGGGAGAAATGGAGAATGCTTTAAGGTCATATTCAAATATTACAGTTAATGAAGATCAGATAAAGTTAATGAATGTGGCAATAAATGAACTGAATATAAAATTGCAA	7	91275271	0.2	-1	0.002	0.598
rs4265	AKAP9	TGTAACATTCTTCCAACATTCTTCCAAGTTACTGCATTTTTCAAGTTACTGCATTCTTCCAAATTAGTAGTAGAACATTCTTCCAAGTTACTGCATTTAT[C/T]TCTAGTTCATTCATTCTTGTTACTCTATAACTCTATGACCCTGTGTAGGGCCAGGCACGGTGGCTTACACCTGTAATCCCAGCACTTTGGGAGGCTGACG	7	91364259	0.2	0.392	0.003	0.525
rs1989779	AKAP9	AGAGAAAGAACAAGTTTCATTGAGATGTAGAGAGCTAGAAATCATTATTAACCACAACAGGGCAGAAAATGTACAGTCATGTGATACTCAAGTAAGCTCTTTATTAGATGGAGTTGTGAC[C/T]ATGACAAGCAGGGGTGCTGAAGGATCAGTTTCTAAAGTAAATAAAAGTTTTGGTGAAGAATCAAAAATAATGGTGGAAGATAAAGTTTCTTTTGAAAATATGACTGTTGGAGAAG	7	91276957	0.2	0.15	0.009	0.127
rs2049900	AKAP9	CCTTCAAGAAATCATTTGTTTACACCCAAGCATCTTGTAGTAATAGGAAACTTTTATTATCATAGCTGAGTTTGTTGGTTTGCCTAGGCTTGTTTTGTTTTGAGCATCCAAATTT[C/G]ACAAGACCCAGATTTTGAAGACCAAAAGATTTTTCAAAAATGTATGAGGTATAGAACATCCAACTTTGAGAGCACTTTAAAAAAACTCTAAATATTAGTCTCACCTACCTTGCCATAGAG	7	91383439	0.2	0.117	0.004	0.412
rs6953256	AKAP9	TCTATTATATTCAGTAATTTGTAATTACATGACTTTTGTTTAACAAACATTTTCAGTGTGAAGAGTAGTTCCAATTGTGTACAAAAAAAAGGATGGTGCT[C/T]CATGCAAGCTGTATATTGATTATTGATAGCAGGACTTTTCAGTTACTGTTTCCACTGTGATAGACAAAGCTGGTTATGGTGTAAAACTGTTCTTTGCATA	7	91220068	0.2	0.492	0.004	0.629
rs10488509	AKAP9	GGCTTGAATTCCTCCATTTAATGATATTAGACTGGCTTGACTCAACTAGAATTACAGGAGACTTCTAAGCCATATCCACCTATTCAGGAGGCAGAAAAAT[C/G]ATCAGTGGACCAAATTTATAACCCGAGAAATAAACTCATACTGTAATAGTTTTTATATTGGAACTTTTATGGAATTATCTCTCAATAACACACCTAAAAA	7	91261742	0.03	0.292	0.002	0.586
rs6972637	AKAP9	TGGGCGACAGAGCGAGACTCCGTCTCAAAAAAAGAAAAAACCAAGACAAAACCAAAAATAACTTTGTCTGTTAAGTACAATATCTGTGTTCCTCAGGGAC[A/G]GTTTCTATTGACCATTGTTTTTCTTGTGCATAGACTATCCTTTCCTTTTTTTGTACATCTTGTAATTTTTGTTTTATTAAAACTGGAATTTTAAAAATAA	7	91251595	0.2	-1	0.001	0.911
rs2282973	AKAP9	TTTTGAGTCAAATTACTCCAAAGGAGGCTAGCACAGGAACCAGGTGGGAATCAGGACCCC[A/C]GATAGGTGAATCACATTCAGGACAGGAAATTAAAACTAAAGTTCAGTTATATGACCTGGA	7	91311312	0.03	0.117	0.002	0.793
rs11772585	AKAP9	GTTAATCCTCTACTCCATTCTTTTCAGTCTTTCAGATCAAATCCTAGATAACTTAGTATTTACTCGAGCCTCTACTTTATGCAAGTCAGTGGGAATTCAGAGATAGTCACAAGCTTGCCT[C/T]TGATACTTTCACATTCGAGTAGAAAGTCAATCACGATACAATAAGTTAAGTATTCAGAGTGATCTACAGGGAGCTATTTatttactcattcagtaaatatgattgaacacttactacttg	7	91226154	0.03	-1	0.001+H55	0.945
rs3138268	DCN	CACAATGCTTGTAAGAAAGGCATCCATGTGTGGTGTTTGCTTTCATTTCTGCTTTCTGTTGCAGGTTGGGATTGAGTTTCAACAGCATCTCTGCTGTTGACAATGGCTCTCTGGCCAACA[T/C]GCCTCATCTGAGGGAGCTTCACTTGGACAACAACAAGCTTACCAGAGTACCTGGTGGGCTGGCAGAGCATAAGTACATCCAGGTAATGCAAAGCCACTGCTTATGTGAGGAATATCCAAA	12	90047981	0.2	-1	Monomorphic
rs566806	DCN	ATAATTCTGGTTCATCCTTATATGACTAGCTGAATGACTACTAAAATATTTTTTAATACCAGGACCATTTGGTAATTCAATGAATTTACATTTACAAACTAAAAACAATAATACACTCAG[C/T]TAGACCAAAATCTAAAGTCCAAAAGTAATGCTTCATAAAATTAATTTCAGATATGTCATACTACCCAATTTATTTCATTCTAACTAGCCATATATCTATTGGTCATAAAATATCAACTGA	12	90061665	0.1	0.292	0.001	0.777
rs3138165	DCN	TTAGAAGCTCTTGTAGTAGTTTAGGGAGAGATGAGAAGGGCCTGGATCAAAATAATTGTGGTAGGATGGAGAGATGTGACTGGCTTCCAGAGATATTTCTGAAGCAGAAATTGGAGATCT[T/C]CTATGTGGATAGAGATAATTTTATCTGACCATGTGTTAAGTGAGCATTGAAAAGCCCAACATGATTTATTACCATGACAATTTTGCAAATGATTTGGATATATAGTATATCATCTTAGTT	12	90075202	0.03	0.055	0.003	0.446
rs3138298	DCN	ATTTTAAGAAAGGCATTCAAGAACATCTAGAGAAGGATGACCATGGAGATAAAGAATCTGGAAATTAGGTCTCATAGGCACCGTGGATGGAGAGGTGGATGTCTAAACTCAGTGTTGAGG[T/G]TCACTAGTGGCACATTTGAAGGGCCATGTTGAAGAAAAAGAATGGTATTTACTTGTTTCAACTACAAGATGACAGAATCCTCCTAGTGAGTAGAAGTTTTACAGAAGCAGatttttattc	12	90059113	0.03	0.025	0.001	0.809
rs13377749	DCN	TTTCCCATTAAAAATGCAATGTTTATGGTTTACCACAAGCTTGCTAGCCTTGCATATTTAATGTCTTACAAGTTTAAAAGAAAAATGAAGCAAAGTCATTGCAGATTTAATAAATAGCAA[C/T]GACAGTTAATGCAGATGTCACTTTGAAATCTTTTCTCCAGAGCAGAACATGCCTGGTTGTTTCACTAACAACCCACAAAAAGAAAATGTTGAGTATTAGCTGAGAGAAATAGTATTATAA	12	90077131	0.03	-1	0.004	0.412
rs741212	DCN	CTGTCTATATTCAGCTTCAATCAAAAAGAATATTGTTTGGAGAATTTGTACCATTTTAACAGGAGTAAACAAACATAAATTATAATACTATTTCTCTCAGCTAATACTCAACATTTTCTT[C/T]TTGTGGGTTGTTAGTGAAACAACCAGGCATGTTCTGCTCTGGAGAAAAGATTTCAAAGTGACATCTGCATTAACTGTCGTTGCTATTTATTAAATCTGCAATGACTTTGCTTCATTTTTC	12	90077210	0.1	0.119	0.001	0.896
rs516115	DCN	CAGTCtatcagtcaggatttcatcagaaaagagatgccactcacaaaggggtttcatggaggagactttattgaaacctctatttgcaaaggggcatgggaacccaacaaggcactgtga[A/G]gcacccAGTCCCACAAAGGTCTAGAAGAATTTGAGGGTCTCAGAGCCATGGGAGAGCTGGGTAGttccacctcttaatttcctgcctgtgtcttgtgtggttgcatctacttcagaccaa	12	90059760	0.1	0.3	0.003	0.537
rs1803343	DCN	GGAGATACAGCCATCCACCTTCAGATGTGTCTACGTGCGCTCTGCCATTCAACTCGGAAACTATAAGTAATTCTCAAGAAAGCCCTCATTTTTATAACCTGGCAAAATCTTGTTAATGTC[G/A]TTGCTAAAAAATAAATAAAAGCTAGATACTGGAAACCTAACTGCAATGTGGATGTTTTACCCACATGACTTATTATGCATAAAGCCAAATTTCCAGTTTAAGTAATTGCCTACAATAAAA	12	90042252	0.1	0.033	Bad cluster definition
rs12901266	ACAN	TGTTCAAATAAGTTTTTATCTTACATTTAACACATTTTGGGTTATAATTATAATTACATGCTAATTCTTGGAGGAAAAAACAATGCCTCACATGAATGAGGAGTTGCAAAACTTTTATGT[A/C]CTAAGTGGTGATAACACAATGACAACTCATTACACGTTTCATTTCCACAACCTGATCTTACAGGAAGAGGGTTAATAGCTGGGATTTCCCCCTCGAAGCCTCTCTTAACCTTTTGGTATT	15	87189096	0.03	-1	0.005	0.308
rs1516797	ACAN	AAACCAATGTCATGGTGCCCCATAGCCAGTGGAACCCACTCACTGCAGAATTTTACTGATCTCCTGGCAAGAGGAGCTTCATAATAGCATTTATCATGTTCCCAGGGGAGGAAACCAAGT[G/T]GGGGGATAAAACAGCAGGAACCTTTGAAGTACAAATATGAAGAAAGCAGAAGAGATCCCCCAGGTCTTCTGGTTTCTCAGCAAGATGCAGAAAGACCAGATGAGGAGATTTAGTT	15	87211318	0.2	0.258	0.01	0.21
rs3743399	ACAN	TCCTGAAACATCTCCACTGCCTGTGAAGTCACCACTGACATCAGGGGCCCCAGATTCCTCCCCAGAGCTGGGCAGCTCAGTCCAGCTGGGCACGGGGGGTGAAGGTGTATACGGCTCTTC[T/C]GAGGCTGATGGTTCCTCTGAGGGGGATGGCTCCTTGGAGGGGAATGGCTCCTCTGAGGGGAACAGCTCCACTGAGGGGAATGGCCTCACTGAGGGGAATGGTTCCTCTGAGGGGGATGGC	15	87199334	0.1	-1	0.016	0.024
rs7163146	ACAN	CCCCAGGCCTCCTTTCAGTCTCATTTTCCCCTGAACTAGATGTTTTCATCAAGAAGCCTGAGTCTGCCTGGCTCTCGCCCTCCACACCTTTCTACCTCCCTTTCATCTTCTCTTCATCCC[T/A]TTAAAGACCACCCCGTTTGTATTCCCTTCCTGCTGTTCTAAATTGTTGAGGAACCCAGATGTTACAGCCAGCGGCTTCCAGATTCTTAGCGCTGCATGAAAACGTCCAGGGCTCACTGTC	15	87217854	0.03	-1	0.003	0.666
rs2882676	ACAN	AGTCCACTGAGGTCCCCAAATCCAGAGGCAGAAATCTCTAGAACTTCTTCTCCAGAAGGGAGCCTGCTGAGGTCCTCTACTCCAGAAGCAGAGGTCTCTAGACCTTCTCCTGAAGGAAGT[G/T]CACTGACATCCTCTATTCCAGAGGCAGAAGTCTCTACAACCTCTCCAGAAGGAAGCCCACTGATGTCCTCTACTCCAGAGACAGAAATCTCTAGAACTTCTCCTCCAGAAGGAAGTCCAC	15	87201343	0.2	-1	0.022	0.005
rs2280468	ACAN	CTTTAAAATTGTGTAGATTACTTTTCTACCCCAACATAATTTTTCCCAAAATCTTTGAGTTAAGCTGTCACTCCAAGGAGATGGGTCCTGTTTTATTCCA[C/T]GCTTTGGTGCCCACTGCAGTACCCCAGTTTGAGAAACAGGGAGTTGGTCCTGACTCTGACGTCTCCCCTCCCTCCTCTGGAATCCTTTTCTAGCTCCATA	15	87182560	0.1	0.3125	0.001	0.916
rs2293087	ACAN	GAGGACGTATGGCATCCGAGACACCAACGAGACCTATGATGTGTACTGCTTCGCCGAGGAGATGGAGGGTGAGCTGCCCTGCCCACCAGGAGGCACCCAGCTCCCTTCCCAAGGCCACCT[T/G]CCCCTCCCCATCTCCCCACTGACACCTGAGATCACACAGGCTGCCAGCTCAGGGCCTGACACACTCTGTCCTCCTCTGCCATGAAGGGAGGTGGGCTGAGGCCTACAGGTCTGCACCCCT	15	87186155	0.03	0.425	0.034	0.001
rs11630917	ACAN	AGCTCCCGGCAGGTGCCCTCCTTCCCTCCATGGATCTCAGTGAGGACTGCTGCGCACTGAGCTTGCCGGAGGGGCAGGACATAGACAAACCAGTGGAGAAAGGACCATTGAGGGAGGATC[G/A]GCTGGAGCACCAAAGAAGAAAGGTCACTTGGGAGACAGCCAGAGAAAAGCCCCAGGGAATCAGACAGGTCTTTGCCTTTTCTGCAAACCATCCTCGGGAAGCCCCAGCCTGGTCTCGTGC	15	87180890	0.1	-1	0.007	0.352
rs1015081	ACAN	GAGAGAAAGAGACCAGGGAGTCTTCAGCCCTTGCTTTGGCTTCTGGAACTGAGAATAAGAGTGGAGAGGGGGAGGGAAAAGACACCAGGATGAACTGTCAGGAGACTGCTCTGACTCATT[C/T]CCAGGGTAACCTCAGGCAAGTCACTTGCCCTCAGTTTGCTTGTCTGTAAAATGGGCACGATCACAAGACCCACCGGATCACAGGATTCTTGGGAAGCACAAACTGTCAGTTACCT	15	87183612	0.2	0.425	0.008	0.26
rs9630453	ACAN	TGACATGTCAGGGGCAGAAGCCACAGGACAGACATGGCTTATCTTTCTCGAATGTCTAGGTTTAGGAGAAAAGAGTCAAGTAATTAAGTTGCTAAGTATTTTTATATCAGGCTGATGACT[A/G]TTGTAGGAGTAGAATGAAAAATGTGCTTGAATTTTGGAGATGAGACTTCAAAGAAATATCGAGCATGGGGTGAGTATTAAATACAGCGGGTCACACCTCTCCGCTCCTGGTGAGGAGTGT	15	87204926	0.03	-1	0.002	0.79
rs12452780	MYO1C	TTTGGGGGTGTGACAGGAGGAAAGCGAGGGTCCCGGAAGAGGCCTCACCTCCACTTCATCCTCGGTGAAATCAATGACTGTCAGAGCCTTCCTGACGACCTTCCAGTCACTCTTGTCGTT[G/A]ATGGAGGAGACTTTGGCACACTGGCCCTGGAGGAAGGGCACAGCTGGGTTGCCAGCCCTGGCACCAGATCCCTGGGTGGCACCTGCCCTCCCTGCCAGCCACTCACCTTCACCAGGTACA	17	1330643	0.03	-1	0.004	0.189
rs8065685	MYO1C	AGTGGAGGCAATGGGGGACCAGGATGGTGACGAAAGGTCTGAGTGCTGGAAAGTCAGGGGCTCACCAAGCCGAGTGCTGATGAAGAGCCTGGGTACACTCTGAGGGTAATTATCCTTCTT[G/T]CCCTTGAAGATCTCACTAGCCACGGCCTTCTGCTGCAGCTGAGGAGACAAGGGGGGTGAGGAGAGCGTCATGGTGGGGAGCACCATCTTGGGGGGGCAGAGCCAGCCTTAGGACCTGAGA	17	1318502	0.03	-1	Monomorphic
rs2286876	MYO1C	CTCATCCTGGGGGGTGTGGCACAGGGGGAAGGACGTATGGGGGACAGGTCAGAGCGCACAGAGGATTGGGGTCACCGTGCTGGGAGGCACAGACACAGGGGAGGGGCAGATCACAGGGAG[T/C]CTCCACAGAGAGCTTCCAACTGGGGCGGCACCTCCCTCCATCCTCCATTCACAGCTCTGCCCTGTCTCTACTCAGCCCCAAACTCTGGCCCTCCGTGGACCAGCCTGGAGAGAACGGAGA	17	1327755	0.1	0.133	0.003	0.536
rs7214615	MYO1C	CCATGGTCACCCGAACCCCGTCACTGCCCAGGGCCTGCAGAGAATGGGCCACAGAAGAGGGTCAGAGTCATCGGGGGCGGGGCAAGGCCACTTCCCTGCGCCTGTGGGACTGAGAGGGAA[C/T]GTAGGGGCTTGTGGACTCCGGGCTAGACACGGGACATGAGCATGACGGGTGCGGGGGGCCTGGGTGCTGAGGGCCTGGGTGTGGTGGGCCGGGTGCGGAAAGCCGGGTGTGGAGGGCCCG	17	1334434	0.1	0.1	0.005	0.284
rs12452200	MYO1C	CTCGTTCACAGCTAGCAGGAGGCTCACTCGGTCACTGCccccattttaaagatgaagaaaccgttcttatctacctaaggccaagtaactagaaagtggcagagatgaaattcAGTTTGA[C/A]CCCCCAGGCCCCCGACTCAGAAGAACCACAAAGCTGCTCCACCCTTTCGGAGCCCCTTGGAAGCTGCCCTACAAGGCTTGCTGTCTGCCTCTGGTGCCCGGCACGTGGACGGAGGCCTCC	17	1321599	0.03	-1	0.007	0.365
rs11871599	MYO1C	TCAAGCAGCTAACCAGAGACACGGACAAAGATTGAAGGCACGGAGATGTTTGTGGCAGCCTTGTGATTCCAGCAGAAACCTGGGAGGCTGGCCAGGGGCCCCGAAGGGCTGGGTGAGAGA[G/A]GGGAGTATCTGTGGGTCAGAACCGCTCCAGGAAGTGTTCTGAGGAAAATGTTGTTTGATGATACGGGAAAATGTGCAGGATATTTACCCTGAGCCTTATACACAAGTTCTCGACTACGAA	17	1325886	0.03	-1	0.001	0.766
rs7218128	MYO1C	AACCTGTACTCCCTGTTTAATGTCCTTGTAGAGAGAAGGGTGGCACTGTTTGAGCTGGTCATCACAGCCTGGCATTAACAGGCCTGCTCTCCTGCCTCCACTCCTCACACCAAGTAGTCA[C/T]GACCTGCTAAAACCTCACCTCCAggccgggcgcggtggctcaggcctgtaatcccagcactttggtaggcctaggcaggtggatcacaaggtcaggagattgagaccatcctggctaaca	17	1340236	0.03	-1	0.001	0.758
rs2761680	OMD	TTAAAAAATCCTACCTCTTTTATTCTGAGACCTTTCTACTTTTCCCACCCAGGGTTTCATGAGAGAATGAGTTTCCAAACAAATCATTGCATATAATGAAATGACTTATCTCCTGTTCAT[C/G]TAGAATGGTTCTAGCTATTTTTCATCATTGGTATAATTGAGAGAATAGTTACTTAAGTTATTTTCTTTGACAGAACCCCATTTGAGAAAGGTTAAGAAACATCTCAATTTCTTCTTCTTT	9	92261688	0.2	0.15	0.011	0.058
rs2761678	OMD	AGAATCAAATACACGTGCAGTAGAATGCAGGAGGAGGATATTGTGTGGAAAAGAATTGCAAAAGGGCACACTTCACAATGAACACTCAGTGCTGAAACTTGAAGTTCTAGGGAAGGGTCA[A/T]TTATGTCCCAGATGAGAAGCCTGAAACCTATATTTCATTTCTGTCACTTAACATATCTGCCTCTTGCCTCATCAATAAAATAAGAATTGCAATTATAGCTGAATTATACCTTGGCTGCTT	9	92260994	0.03	-1	0.002	0.653
rs7867300	OMD	ATCCCTACCTACAAGAAAATGCCAAAATAGCAATGGTTTGGGTTTTGTTTTTGTTTTTTTTTTAACAATATGTGCTTTTGAAATTCATGATGTTTCTTTGTGCAACTCTATATTACATCC[A/G]TTTTTCTTTCTTTTCTGTGAGATTCGTGGAAGATGTGGCATTTGACCTAGACTTTGAAGGAGTGTTGAGGTTCTCATAGAGGGAAGTGAGGAAGAAGATCTCTGGCTAGAAGAGATGAGC	9	92262662	0.2	0.483	0.012	0.121
rs17676332	TYRO3	ACCCTGTGTATTATTGGGGTGGGGGCAGATGGGAGGGCGTGGGTTGCAAGTGTTTGCTGATAGAGGAAGCATTCATTCAAGCACCCATAACTATACCCAT[C/T]CCATCTTCCATCTCTCACAGGCTCTCCCCTACATCATTAGTTTTCTGCTTTTCTGTAGGTGACACAGGCCCCAGGAGGCTGGGAAGTCCTGGCTGTTGTG	15	39646791	0.03	0.3333	Bad cluster definition
rs2289743	TYRO3	AATGATTGTCTTTGGTGGGCCTGGGTCTCCCGCAGCCCCAGGGAATCCTTTCCTCCTCAC[C/G]CTCCTCTGCAAGCTCCACTTCTCAAAGGATTATGTCTCCTGTTAGGGTTGCATCCTGTGT	15	39647990	0.03	0.353	0.008	0.158
rs12259	TYRO3	GATGAGGGGGAATTCCTGGAACCTGGACCCCAGCCTTGGTGGGGGAGCCTCTGGAATGCATGGGGCGGGTCCTAGCTGTTAGGGACATTTCCAAGCTGTT[A/G]GTTGCTGTTTAAAATAGAAATAAAATTGAAGACT	15	39658784	0.2	0.058	0.003	0.492
rs1200341	TYRO3	TCCCCAggtggttaaggaaaccccccctaaaaaggtctgaaggataaagatctgaaggatctgggatctgaacgataaagaagaagccatgtaaatatctgggggaaaatcactgccgga[A/G]gaaggcacagcaagtgcaaagaccctatgacaggaacttgcttggcaattgcaaagaggctggcatagctgtgagaggggagtggtaaggggTGAGGCAGAAAGGCAGTAACCATGGTGA	15	39647365	0.03	-1	0.006	0.461
rs2246444	TYRO3	CTGATGGTCGGCTCCTGCCTGGGACAGTATCTGCTATGCATGGGGGTAGCTTGGGAGCAAAGATGCAAAGATGTCCTGGCTCTTGTGGGCCTGTGAGCATGGCAGAAGGCTGACTCTCTC[T/C]CTCAATGCCCCTTGTAGGCTGGCAGAGAACATGACAGTGTGTGTGGCTGACTTCGGACTCTCCCGGAAGATCTACAGTGGGGACTACTATCGTCAAGGCTGTGCCTCCAAACTGCCTGTC	15	39652780	0.1	0.333	0.001	0.898
rs11895564	ITGA6	TATTTTGATAGAGATGGAGAAGTTGGAGGTGCAGTGTATGTCTACATGAACCAGCAAGGCAGATGGAATAATGTGAAGCCAATTCGTCTTAATGGAACCAAAGATTCTATGTTTGGCATT[G/A]CAGTAAAAAATATTGGAGATATTAATCAAGATGGCTACCCAGGTAGATAATAGATTATGAAATGGCTATGATTTATAGATTATTTGATTGTTTAAATAATAGCGCTgctgggcacagtgg	2	173165315	0.03	-1	0.004	0.609
rs2701268	ITGA6	ACAGGCCTCTAAAAAGATACTATTATTATGATCTCCATTGTAGAGATGACGAAACAGAGAGCTTAAGGTCAGGTAAGCAAACAGCATACTAGCACCATGC[C/T]AATGGGTTCTTGATAATCACACCGATAAAXAGAAAATCATCTCTAGCTATGGAGCTGGGAATGTACACAAGTAATATTAACATGATAATAATAAAAGTAC	2	173176706	0.2	0.192	0.011	0.149
rs3108779	ITGA6	GTGAGTTTAATGAACAGAGGACTTTGAGGAAGGAGAAGTAAAATATCAGATGCATGGGACGGTCAGATAAAAGCACGATCATAGAAGACCTATCATAAAT[G/T]TTTGTAGTTCAAATTTTCTATAGTGCCTTTAACTATTCAGTCACATTTTAAACTCCAGTTATGACTTTTGCAGAATAATATTGTGTCAGAGAGCCCCAAA	2	173120804	0.2	0.442	0.001	0.933
rs13421350	ITGA6	ACTTTAGAAATGGTTTAAGGTTTCTCAAAGTTTTAAGTCTGCTGTGTTGGAATTATTAATACTGGAGTTTGTCTTTTAATTGTGTAAATTACCTGGCTTGTTCATTACAAATAACCATTG[G/A]ATGTCCTGTAAGTGCTAGGCACTGAGCTGGATGCTAGGTGATGCAACAGTGACAAGGACAGGTGTGGCCCCTGCCCCCATGGAGCTGACCTTCTGGGGAGGGAGAAGGACAGTGAGCAAA	2	173144078	0.1	-1	0.001	0.876
rs4480959	ITGA6	GTTTTGCTTTTTGCTTTGTCTTTGTCTTCCCGGCCTCTAAAAATCTGGGTAGCTGGTCTGAGGTGTTGGGACCCAGGACTTGCTCTCTTATTGCTCCACCACTGGAGCCTCAACCTCAAA[C/T]TCAAGGTGGTGGCACctacattccaggcagctgaagaaaggagcaaagaacagagccaaaggcacatgcatgccatcttctaaggaaaattattggaagcagcagtgtgatgctttgtca	2	173136052	0.1	-1	0.006	0.231
rs10930557	ITGA6	AATTCTTAACTCCTAAGGCTTGTTTGCATGACTAATGGGTGTCCTAAGTTATTCATGTACATTATGGTAATTACACAAAGGCTTTTAAAAGCTTTAATTCTTGGTATGAGTTGACAAAAA[G/C]AATAATTACTGTGCATTTCTTGGAAAAAATGTAAAAAAAAGTCTAAACCCAAATAGTAACCTGTTTAAAAAAAAAAAAAGAAAGTGAAGAAAAGTACCCAGATGTTAGGATATTACTGGA	2	173162064	0.1	-1	0.006	0.449
rs7608097	ITGA6	ATCCTTATCCAAGTGAATCACAGCCAAGGGGTGGAATGGTTGGCCTCTGGTAGGGATGCCCCATTCAGCAGCACTGAGAGTTTGGAGTTGTTCTGTTCTC[C/T]TTCCTTCTTGCTGAGGGTAGTAAGAAATCCTCCCTAGGCCCCATTCCCCTGATATATCTTGCGGGTGATGGCCTCTTACTGGCAGTGTGATTATGTATGT	2	173125560	0.2	0.092	0.004	0.127
rs12469788	ITGA6	AAAGAAGGCATCTTGTGAAATTTTGGGAAGGCCAGGATAAAATTGCTGGTCTTGTGCTCCAGTTAAAGGTAACAGGTATTCTTTGCCTTTAATTTTGCCTTTAGCACAGATCTCAAAGTA[C/A]TTAATAGACGTTAATTATAACTGACCATGCTCTTGTAATAGATTTTTTTTAATGAGTAAACTGGGGTGTAGTGATGTCATCAAATCAAGCAGAAAGGAGACTCTTGGAGtagtggtttag	2	173138462	0.03	-1	0.004	0.562
rs7604404	ITGA6	GATTCTGGAGGAGTGGCTGCCCTCATTCCTTTCTATCCTAACCATCTGATAGGACCACAGGCTACGCTATCAGTGGGTTTAGTAGAGTCTTTTCAACAAT[A/C]GAGTTTCCAGCCTTATGCCCAAGCTGTTGGATCCCTGAAGGCTTCAATGTTTGTGTCCTAGCTGTACTTTATGCTTGTTAAAATGTATGTGTTAAAATTA	2	173133825	0.2	0.058	0.006	0.43
rs1574259	ITGA6	AAGGTTATTAGAAATCTAGTCTTTTGAATGTGGAGTTGTAGTTTATAGTCAAAAGAGAGCCTCAGCCTTTTAACCAACTTTCTGTGTAAACATGAAAATT[C/T]CGGGCTGGATTTGTTCCACTGTGAATTTTAGCTCACACTTGCCCAACTGGATTATCCAGTAAGTATAATTTAAAAATAGGGTTTGGTTTTTCTTCTCCAA	2	173138960	0.2	0.042	0.002	0.308
rs6743724	ITGA6	GTGTATGTATAGAAAATGCTATATCATAAAAGACAACCTAACTCTCATCCATGATGAAGAGAACTGCATCTGATTTGGAAATAAGCCATTTTTGAGAAAT[G/T]TATTAATAATAAGTCACATAACACTTTCACTCATCAGGGAAAACTTAGGAAAATGGTCCCTTTTCCATTCAACAATTTGTTTTAATTGTGGTTCTAAATG	2	173160333	0.2	0.225	0.005	0.467
rs7567159	ITGA6	CTGAGGTGGTTTTAAgtgtgtgtgtgtgtgtgtgtgtgtgtgtgtgtatgATGCAAATGATAATAAACATTTCAGACCCAGAGGGCAGAATGTCACTGAACCTAAGCCCTCCTGAGCCAA[A/G]TAACTCCTTTGTCCTTGCAGAATCAGGAGCCCTTCTCTTCAGGATATGCTGCCATTATGATAAAGCATTGTGATGTAAAGTTAACGAGAGGATCCTTATCCAAGTGAATCACAGCCAAGG	2	173125368	0.1	-1	0.005	0.491
rs3809865	ITGB3	TCTCTCATGACCAAATGCTTTTCCTCAAAGGGAGAGAGTGCTATTGTAGAGCCAGAGGTCTGGCCCTATGCTTCCGGCCTCCTGTCCCTCATCCATAGCACCTCCACATACCTGGCCCTG[A/T]GCCTTGGTGTGCTGTATCCATCCATGGGGCTGATTGTATTTACCTTCTACCTCTTGGCTGCCTTGTGAAGGAATTATTCCCATGAGTTGGCTGGGAATAAGTGCCAGGATGGAATGATGG	17	42743585	0.1	0.328	0.006	0.415
rs16941768	ITGB3	CCTGGTGTAGGAAGTGACTAGAGTGAAAGTAAGGGGGAAGGAAATGAACATTTATTGAGCATCCACTATAGAGGGTTCTTTCATACGTGTTATGTCATTT[A/G]ATCCTAACAACTCGGGAGCACTGGGGAAAGGAAGCAGCTGTTTGGAGTCTCCGGTGCTTGGCCGATGTGGCTGGTTAGACCCGTTAAATACTACAGAGCA	17	42695265	0.03	0.0625	0.001	0.947
rs2015049	ITGB3	GGAGGGATGGAGCGGGCACAGCCCGGGGTTGCTGCCCGTGGTCCTCTCTGAGTCCTTGGTGATTTTGCCTGGGCTGGAGAGAAACCCTGGCTCCTGGTCTGCTGGGGCCGCCTCT[A/G]CCTCAGAGGATGACACAAGAGTGCATGTAAGTATTTTTAATAAAAACTGTAGTACTCGTAAAACAATCTACACCCTGCAGAAGGGATTTGTTATTTTATTTTATTATTTATTTATTTATT	17	42687230	0.2	0.15	0.01	0.185
rs5921	ITGB3	CCAGGTGAGCTTCAGCATTGAGGCCAAGGTGCGAGGCTGTCCCCAGGAGAAGGAGAAGTCCTTTACCATAAAGCCCGTGGGCTTCAAGGACAGCCTGATC[G/A]TCCAGGTCACCTTTGATTGTGACTGTGCCTGCCAGGCCCAAGCTGAACCTAATAGCCATCGCTGCAACAATGGCAATGGGACCTTTGAGTGTGGGGTATG	17	42724600	0.2	0	Monomorphic
rs2015729	ITGB3	TTGGGAGGTTCTAGACTCCAGCATGTCACTGTTGAGACTAAGACTACGCGTTGAGTCTCTGTATAAAGCCCGCCTCTTTGCTAGATTTATGGACCAGAGAGAGCACAGCAACCCAACCCG[C/T]GTCGGTATCCAACCCTCCAAGAACACACCCTATGCAGATGGGCCCAAAACTCCGTGCTCATCCACGTTGGCTGTTTTCCTCTTACCCAGCCAAGCTCTCACTATACACACCCAAG	17	42709492	0.2	0.345	0.006	0.238
rs1000232	ITGB3	AAGGGGGAGGGGTGGATATTAAAGTTTCAGTTCCCAGGGAAACCGGATGTTACACAAAAAGGGCAAAAATAGCCAAGACCCAGGGGAAGGGCCTGAGCACAGAGGTGGGAGGTTCCAGCC[A/G]GCGCCCTGCGAGCTGGCTGAATTACCTCCCTCTCCTGGGAGGGTGACACACGCTCTTGGTACCATTCTCCATTAATCCCATTTTGGAAATTGGGAAAGTACAACATGAATAGTTGTCATT	17	42711560	0.1	0.305	Bad cluster definition
rs3851806	ITGB3	ATGCTGAGCTAGGCAATTAGAGAGGACAGTGGCTTCTGTCTAAGCAGATGCCTGGGTTTGGCTTCCTGGCTGAGCTTCTCAAGGTGATTTTGGTTCTCCTGGTTGTTTCTGCTCCTCCTC[C/G]TAGCCTTTGCTCTGTCCTTTGACAGTATGAGGACTGTTCACATTTGAATAGCACCTTATAGTGTACCAAGTGCTTCCCCTTACCTCACTGAATTCTTGTACAAATCCTGAGAGACAGATA	17	42705918	0.1	0.15	0.004	0.398
rs10514919	ITGB3	TTTCTCTTCCTCCTTTCTCTCCACCTGCTATTTCTTTAACAGGCTGATGTCCATCCAGATCTTGCCTTGGGTTCTTTCTGGAATGTCTGTGCCTTGGATC[G/T]TCCCAGGATTCACTCTTTAACATCATTTTGAAATGTCAGCTCCACAGAGAGACCTTTTCTGATCACATGCTCTAAAGAGAGTCCTTCCCCTTATTGCTTG	17	42697128	0.03	0.183	0.006	0.276
rs11868894	ITGB3	GCTGCCAGAGCAGCAGAGGCCAGCTCCGCACGTTGCTTTGGCCTCTTTGCCGTTCAGCACGGGAACTGCTTCCAGAGGCAGCTGCCCAACATCTGGGCCACATTAACTTCATTTAGCAAA[T/C]GAAACATTCCCTGGGGCTAGGGAAGGGGTGTAAGGGGGGCATGGATGAGACCTTCTCCCCCACCCCCGCAGGTTCTCCTCCCCTCTGGGCTGAGCGGGCTGCTCAGTGTGATGTAGCCTC	17	42708188	0.03	-1	0.003	0.484
rs2292863	ITGB3	GCTGTTTTTTCACTCCACATATGAAATAGACCAGCTCAAACTGAACAGAACCTGTGATCATATAAACACCCTGCTTTGGCCTGATTATAATTATCAGCAAGATGCACAAAGCACTATTTT[C/G]CACCACACAATCCCACATGGTGGTCAATCATAAGCTCAGGATCTACTTCAGTTCCCACACATTTCATAGCTTATGCAATAAAGCATGTTTCAGGACAATATTTCTAACATGGGATGTTTG	17	42724129	0.1	0.25	0.005	0.477
rs4036075	COL19A1	TAGGCATCATTGTGGATTTTCATGAATGGAACAAATCTTTATGGATGCTTCCTATATGCAAGGTACTAGTCTAGATGCTTGATTTACAGCCACAAGTCTT[A/G]CAGGACCCTGTTTTTGTGGAAATCACATTCCACAAAACGGGCAATAAATATGTAAACCAATAATTCTTAAAAAGTCAGGTAGGCACAAACCTATGAAGAA	6	70684123	0.2	0.237	0.003	0.708
rs6939166	COL19A1	TTGTTCAAATGCATATTTTTATTCCTAAGTCTGAGGTGAGATCTGAGCTTCTACATTTCTAGCAAGCCCCAAGGGAGTCAGATACTACTGGTTGTTGCAC[C/T]ACACTGGTCACAAAGGCTTAGCACCCTCTTCCCAGTTAGCTGCCTTTTCCCATAGATCAATGGTTCTCTGTCGCATCCTGGCCAACATGGTGAAACCCTG	6	70805407	0.2	0.15	0.003	0.508
rs7756657	COL19A1	TAAAAACGATGAAAAAGAGTTGTGAAAGAAACCATGAAAATTATAGCTAACTCTGTTCCCAAAGGattaaaattaaattttatttttCAGTGGTAAAATGCAGATCATAGAACTCAATAT[G/A]CACACTGTTAATTCTGCCGCCTTGAAGTATTTAAAATGTTGATCCCTACCAAAACTATAGCTCATTTAGAAAGGCATAATGTTATGTAAATTGCCATTTAAACAGCAAGACTAGATTCTT	6	70929572	0.03	-1	0.011	0.167
rs9454935	COL19A1	TGTGGTGGCTCACGCCTGTAATCCCAACAGAAGCTGACTCTGAGAGGGCCAGGGTCTCAGATACTGAATTTAGCAAAGACTTTACAGAAATATTGTAAAT[A/C]TGTTCAAGGAATTAGAGAAAACTCTGTTCAAATAATTAAGTGAAAATATGACAATTACTCAATCTCAGTAGAGAAACAGACATCATAAAGGAACCAAATG	6	70764075	0.2	0.108	0.009	0.121
rs2296010	COL19A1	TTTGGACCTGTGTTCTTCCAAATCCACTACAAGAATAGGTACTTTCTACCATCATTTCTACTTTTAGGCTTTGCTTGATTTTATGGCTCTCTCTGTGAAGAGTCTCATCCTGCTCCCACT[T/C]CAAGCCCCAGTTTGGATGGTAAGTGAGGCTTTTCCTTTGTACCTTTTCACCTTTTGCTCCTGTGGGACCAGGATGTCCAGTTCTTCCCATTAAGCCCTGTAAAACACAAAACTAAGTTTG	6	70930052	0.1	-1	0.001	0.884
rs613109	COL19A1	AAATTAAAATTAAATGGTTGGTTTGAAATATGCACTATGGAATGAGTCCTTTATTATCTTTAGGAAAGGACAAAAGTATAAAGGGGTTTCATAAGGTTTCCTGTGCTTATTCTGAGAAGC[A/C]GGAGACGTATAGAAAGCAGTGAGAAAATCGACGTCAGACTGTGAGAGGTACACAATTCATATTGAAAAAAGGAAGAGCCGCTCCTACCAAGATTCTGATCATGAAAGCTTGAGGATCCGC	6	70969056	0.1	0.01	0.012	0.054
rs3806042	COL19A1	CTTTGAGACTTCTAATTATTATGTCTTTCATCTGTTTGGAAAATGAGAGAGAGGAGTTGCCTGCTTGTTTGTTACTCTTAGAAAAGCAACATTTTCTTCCACATTTTTCACAGAC[G/A]TTGTTGCACAGCTCAAGGTAGCAACTTGGAAGATGCTAATAGAACACATGCTAACCTTTGATGGAGTGATTTCTTGCTTGAAATGCAGGTCTTCCTATAATATCTTGGGATAATAATTGA	6	70925170	0.2	0.1	0.002	0.565
rs3806021	COL19A1	GAGGTTATGTAAATGACTTTTTCTACCCACATTTTCCTCCTATCCCCATGATCCCTCCACTCCAGAGGGAAACTGGAGTGCTGAGGTCATCTATAACCAAATGAACAAGTCTGTCTAAAT[G/A]CCTGTTGCAAATAATTGTCCCTTCTCTTCCACCATGAAGGCAAGCTCTAGGTCTTAATCATCTTAATATATTTTCCCCAACACAGCAGGTAAAACAGACAGTAAATTTCTGCCAAATAAA	6	70858980	0.1	-1	0.013	0.107
rs2229799	COL19A1	GAAGAGATTTTTTTCATTTCCAAAAGATAAGAAAAATGATTGCATGTGCTAGCTGAATGTATTGTCTTTTTAGGGAAGCAAAGGAGAGCGGGGCTACCCTGGGATACCTGGGGAGAAAGG[C/T]GATGAGGTAACAGATTCTTTTCTGATTATATAGTCCTAATATTGATTCTCTTTACGTGGCTCAACAGAGTAAAAATGTTAATTTTTCTATAGCTCAGATCTGATGCTATAACCAATAAAA	6	70923330	0.03	-1	0.001	0.898
rs2093376	COL19A1	CAAATAAATAACAYAGAAAAGTCTACAGGGAACTTGATGCAGTACATGATATAAAGAGACACATAAAAAAACTTTTAAAAAGCGTGATTAACAGGAAATT[A/G]CCAATAAACAATGCATAAAATAAACAAAAATTACAGGTGGTAGCTCGCACCTGTAATCACAGCACTTTGGGAGGCCAAGGCAGGAAGAACCTTTGAGCCC	6	70898702	0.2	0.161	0.001+H229	0.963
rs12211880	COL19A1	TGCTTTCCAAACACTCATTTCCCCGTCAGGAAGTTTGAAAAAAAGGCAACTGTTTGAAAAAAGACATCTCAAGCTCTTCAGGGGAATACTGAAGAATATACCCATggctacataatttgc[G/A]gtgttcagtgcacagtgaaaatgctggcacacttgttaaaaaatgattaagaattttaagacagcaatagtaaagccgtaaactaaacatggggccctATGTGACTGCATAGGTAGCCCG	6	70959098	0.03	-1	0.009	0.242
rs17689265	COL19A1	TGTTTCTTAACTAGGAGTAGATAACTTTAATTAATAAATTTAAGAAAGGCAATACATTCTGTTTAAAAATTAAGATGCATTTTCTCTCCCCATCTTCTTT[C/T]GGATTTAAACCCCTGTAATGCTGGCCAGATGGCAAAAGGATTTTGGCAAAAGGAGTGAAACCTTTTAAAATTCATTGGATTACATGTGAGAAGACTTAGC	6	70668399	0.03	0.1667	0.001	0.899
rs3805956	COL19A1	CTAAATAATTAACATTTAGTTTTATTTTTTTTCAGCTTTTCACCACAAAGCACGTATGCTAAAGATATGAAATGGCATTTGATTTTTATAAAGGCTTTTAGTGTAGAAAGACTTT[C/A]ATAAATGTTGCTAGAAATGTTGAATTCCATTCATTTCAAATGATAGGTTTATTACTTTGAAATCATCATATATTTGCTAAGTCCTCAGAAGAATTTAAATAAGATATATACTGTTTCCAA	6	70653656	0.2	0.408	0.004	0.557
rs2298017	COL19A1	ATTCCCCTACAGCAGAGTGATTATCCTCACATCTTAATCCTCCTCAGACTTATCCAAGCAGAAGATGGGACTGAGTCGTCTTGGAATTGGGGATTGAGGGAGGTGGCGCAATTTATTTCC[T/C]TTACTCTTCCATCTCCCAATCTCAAGCTGTGGCCGATGATCACTCTCTTGCCTCTATTCACGGATTGTTCTATTAAAACTACTTATTATCAGCATTCTGGGCCCTCCTCTTTTTG	6	70634545	0.2	0.283	0.002	0.626
rs3806026	COL19A1	AATATCTGACATTTGGTTTGTTTCAACATTAACTCTGCGATAAAAGTTAATCAACAGTCAGCTTCATTTTCCCCGCTTCCTGCCCAAATCAATATACATG[A/T]CTCCTTTGAAGAAAGGGGAATGTAAACTAAAGTTGATCCTATGGTTTTAACTTACCTCAACCTAATGTATGCTTAAGGAAAGAACCAATCACTTACCTAGA	6	70866719	0.2	0.473	0.011	0.077
rs3782699	CKAP4	TAgcctagtacatagtaggtgcccaataaatgttCCATTGACTTGAGACTCAGAACATGGCCAGAACAGTGTTAGATTTGCCATAGAATGTGGCCACTCTGTCTGTATCTTTGGGGTGGC[A/C]AGTAAATAAATTATTTTGCATTGAGGAACCAGTTGTGTTTGGTTCTCTGACAGCCTAAGTTTGAACCCTTTTATAACTCTTGGTTACTTGTTGGGGGGTGGAGTTTGGTTCATAGCAGGG	12	105140343	0.1	0.12	0.004	0.357
rs1148422	CKAP4	GCCCACCCTGCCAGGCGGGCCTGGGCATCCTCGCGGCGGCCCATCCCTCGGGGCCGATTCCTCCGCAGCCATTAACAAAGGGGGTCTGGGGACTGCCTCGGAACTAGGGGGCCGC[A/G]TGGAGTGGGATGTCTAGGCCAGGGCCCGCCAAGGAGGAGCGGCCGGCTCCCGCCTCCGGGCCTGGGCAGGCAGCGCTAGGGGCCGGTCGGGAAGCACGAAGGAGCCCGGCCGTGGGTCCG	12	105143448	0.2	0.425	0.019	0.011
rs12426351	CKAP4	tgaagattaagtgaattaataatatatcaagtacttaaactgtgcccagcacatagtgaacactcaatacatggcagctattatCATCGTGATTATTTCCCATTTCTTCTGAAGCACCTG[G/T]TAAGTCTGCAGATTCCTAGAAATATCCTCAACCCATGCCAAAAGGCAGGAGGATAAACTGAAGTGGGATGTGAACAACATCCCTCAGCTCTCGTGCCAGCCCCACCAGTAGCCAGCTCTG	12	105138564	0.03	-1	0.008	0.159
rs12818106	CKAP4	GAAAGCCTGCTGCTCCTGCTTGAGGCTCACCAGCTCGCGGACCTCGGTGTAGATGTCAGACTCCATAGTCTGAAGGGTACTTCTCAGGGCCTCCATGTCCCACTCTCTGGACTTGGCTGA[G/A]GTCTGTATCTCCTTCACAGCTTCCTTTAAGGCTTTCAAATCCTGCTTGTTCCCCTCAGATTCTTCCAGGGAGGCAACCTTTGCCTTCATGTCATTGATCTCCTTCTGGCTCCTCTTCTGG	12	105136184	0.03	-1	Monomorphic
rs1215807	CKAP4	GGCTCCAGAATACTAGACAATTTCCCTGCCCAACCAAATACAACCTGAGTCTTAAAGGACACTCTGTGAAGGTACTGGAGAGAGCCCATCTCTGAAACTACGTTATTAAATCACA[G/C]TGTCTGCCTGTTCTAAGCATAGCACTCAGAACAGAGGTGTGAGCAGGTGAGCACAGTACCTTCAACATGGCAGGCTTTCATCCAGTGTTTTTTGATGGAATCACATAATGAGGGAATTCA	12	105138924	0.2	0.433	0.011	0.081
rs28413125	COL3A1	TAGTTATTGCCCTTTGAGGATTAGTAAATACCGACCACTTCTTCTTTAGGGTGCTCCTGGTAAGAATGGAGAACGAGGTGGCCCTGGAGGACCTGGCCCTCAGGTACGTAGCTTTCCTCA[A/G]TTTATTTCTAGCCTTCTAATAGATGCGTTCATCTCCAACCTTCTGACTTCTCTCTGTAATCTGTATTATTTCTACTTCCCTAACTGTTCTTGTTTTTAGGGTCCTCCTGGAAAGAATGGT	2	189687468	0.03	-1	0.005	0.522
rs12693525	COL3A1	TCCCCAGACTCTTTCTAGGAAACTGATAATGCAATCACACACACATAGTTACATTTTTCTCTGCCTTTACGATTAATGATTCCTTGCTTTACCTGCAGTATAGAGTCCCACTACTCCAAC[C/T]TTTGGGAGATGTGTTTAAACAGGACTGAAGGGTGAAGTGGCTAAGTGAGTAGAAGTGGTAAGAGAAACTGACTACACAAGGTTTTACCATTAGGGTGAAGTTGGACCTGCAGGGTCTCCT	2	189683499	0.1	-1	0.006	0.399
rs12478118	COL3A1	GATCAGGCCAGTGGAAATGTAAAGAAGGCCCTGAAGCTGATGGGGTCAAATGAAGGTGAATTCAAGGCTGAAGGAAATAGCAAATTCACCTACACAGTTCTGGAGGATGGTTGCACGGTA[G/A]GAAACATTTTTCTCAATATAGGTCATAAAGCAGTCAGCATTTTAGTTTAATCATGCAAATTATTTTGAATAGAATAAATAAAATTAATAGGATGAAATAAAGATAGCATTTGGTATGAAT	2	189701126	0.03	-1	Monomorphic
rs1801184	COL3A1	AGAACACCCAATATATATCCCTACAAATCCTGAGAGTTACTCCTCTTCTTGGCTGATTTTCACTGAAGATACTTTGAATCTGATGACATTGGCTTTTATTTGACAGGGTGAACCAGGCGG[T/C]CCAGGTGCTGATGGTGTCCCAGGGAAAGATGGCCCAAGGGTGAGTATTCCCAGTGAGGAGAAGCAGGCCTTATCTATATGTCATATGGGACAGTCCTGCACTTCAACTTTAATTTTTTCC	2	189690088	0.1	-1	0.002	0.672
rs3736487	COL3A1	ATAAGATTCATATTGTGAGCCTTAACTTGTTTTCTGAAATTTACCTGAATTTTACCTATTAGGTGTGAATAATGGTAACCAATTCAGATATTCTATTAAC[A/G]CTTCCATGAAAAATGACAACTTGAAGAGTCTAGATTAGAAATAGTTGAGCATCTTAGTATAACTTATCAATTACTTCACTTTAGTCTTTAAGTTTTTAAA	2	189681449	0.2	0.25	0.004	0.383
rs7579903	COL3A1	TCTAATAGATGCGTTCATCTCCAACCTTCTGACTTCTCTCTGTAATCTGTATTATTTCTACTTCCCTAACTGTTCTTGTTTTTAGGGTCCTCCTGGAAAGAATGGTGAAACTGGACCTCA[G/A]GGACCCCCAGGGCCTACTGTAAGTTCACTCATATAAAATTGGAGATGAAAATAGGGTGGAGGTGGGGCAGGAAGAATGCTTCAAAAATTACATAATCTCTGACACCATGTTGTTACAGTT	2	189687603	0.1	-1	0.016	0.023
rs9388867	EPB41L2	tccagctttagcacttaaagtctcatatcctgagaagcccctcagtcctgggcaaatcaggaggttggtcactctaATCAAAGACGTTTTTAAAAAGGAAAAGAAAGATGAGTCTACAGG[A/G]AGAGGAAATGGGAAAAATAAGGTATATGCTCAGaataaaaaaagagagtagggaagcaaagaaatgacaggaagactaccaaaaagataaataattcgagagagaaagaaataaagaaaA	6	131270460	0.03	-1	0.002	0.801
rs17059787	EPB41L2	ACTTTGAAGCCCTTACTTTTCCATTTACCCCATTTAAAGCAGTAGCTAGCTCAGTTTAGCAGAAAAGGCCTGGGCTTTGAAGCCAGGAAGACCTGACTCT[A/G]TATGACCTTGAGCAAGTTAATTTACTTGCCTAAGGGTAATTTCCCACCTATAAGACGCTAAGAACTCTACCTCCCTTTGAAGATGAGCATGAACATTAGA	6	131264586	0.03	0.0208	0.02	0.009
rs3777438	EPB41L2	AAAAATTACTGCTTCCAGAGGCTGCTTCTGTTTAGCCTCTTTAYAGAATAAATAAACCACAGACTGGTCTCATGTACTTGCCAAGCACAAAAGTGGGGTCTAGCCTCCGCAACTG[C/A]CAGATCGTCCTTATACAGACAAATATACAAGAAAAACTACCAGGTCCATTTTCATGGGAGCAGGCCCTGATAAATGGTATTTGTGGAATTTTTTTCGACTGGCTCTCATAAATAGTATTT	6	131241795	0.2	0.2	0.001	0.778
rs3777463	EPB41L2	AACATTCTGAGAGCTGGATTTGAGTTGGAAACTAAGATAGGCAGGAATCATGTGATGGGG[A/G]AAGCAAAATGTGGAGTTGGTAGGGTCAGAAACTGGAAGGAAGGCCAGGCAACTCAGCATA	6	131307487	0.03	-1	0.01	0.204
rs3777455	EPB41L2	TTTAATATACCAATATAAAATATTCATACCACAGGCCCTTGTCAGGTAGTAAAACTTGCAAGTGTCTCTCCTATCTAGTCCCTAATAAATGTCCAGCTGGTATTTAGGACAGGGT[G/A]TATTAAGCTCTATCACTGAATTAGATTACTGGAAAGCTATATACTTGAAAATATCAACCTGACCAAAGGTTAATCTGTTTTCTGTCCCAACATATCTGAGGAATAGGACATATCCCTGCT	6	131284650	0.2	0.433	0.007	0.352
rs7754229	EPB41L2	ATAAACCCAGCAATATGAGTGAAAAGTCAGACAGCCAAATTCAGACTTGGTGTCATTCTCAGGCCACTTTCCACAACACTGCCAGACAGATTACTGAAGGCTGAAATGGCTTACTTTCAA[C/G]CATCCAAAGACTAAGTGGGCGGGGTTTACCTGATGTGATCAAACAGCAGCATGACTTCCTCACCGCGTTTTCCCTTTCCTAACCACACTCACTTTCACACTGTAAGTTCCATTCCTGCCA	6	131276136	0.03	-1	0.001	0.881
rs3777458	EPB41L2	TGCTCAGCCATTCATAAAATACAGCCCTGCAGGCATTCCATAAATGCCTTCCTTTGGTAATAAAAGTTTAATGGAATAGTATTCTAGCTTATGAGGAAGAATTATCTAAATCTTCATTTG[T/C]TCTAAGTAAACAGCTGCTAAATAGCCTGCTAAATTTGCAACTTCTTATCTGCAAAAAACAAATATTTCTACTCTTAGAGTTTATTTCAGTGGGAAATAAGTTCACCTTTGACATT	6	131299040	0.2	0.208	0.006	0.458
rs12527605	EPB41L2	ATCGTGCCACACATGGCCCAGTCCTGTGCTGGAGCTTCCTGTTTGTGAAATCACATACTCCTCTCTGGCTCAATGAGCCAGGGATTCAGTTACTTGTAGTCAAAAACATCTTGATGTTGA[C/T]TTCTGCATATTCTGAGGAGAGCATTAGAAAATAAGGATTAAGAAACTGAGAGTACATATAGATCTTGGGTCATTATTACTCCCACTGCATTTTACAACCCTCATAACTAAGAGCTATGGT	6	131326069	0.03	0.117	0.003	0.548
rs1909587	ITGB5	AACTCCTACCAGATTCGCCCCTCAAGGTGCACTCCTTAGTTCTCCAGTAGGAAACAAGATGATGTTGGGAATGTCAGAAGTGTAAAGGCTATTAAATACT[C/T]GGTCAGGTTAGGTCACATCTGCAATTGCTTTAAGTCGGGCCAGCTGTGGAGTGGGTGGGAGCAGACTTTATGGCAACAACAAAAAGAGAAACATGTGCTC	3	126013884	0.2	0.008	0.002	0.394
rs3772822	ITGB5	ACTCTGTGCTGGGATGGCCACAGCTATCTGGGCTCCAGATCCAGGATCCTAACCTTCCCC[G/A]GGCTGTTTCTACTTGGATCTGTTTTTTCTCTGCTCTTAGCAGGTCTAAAGTGAATCTGTT	3	125973719	0.03	-1	0.004	0.405
rs848792	ITGB5	CAAATATGCATTTTGCATGACTGAAAATTTTGCTAACTGCCACATACCATTTTTCTCTCCCCACAAATTCTTCAGGTTTGCCTGTACTTCTCTTTGTAAA[C/T]GTTAAAATTATATTTTCAAAATTTTAAGAGGCATCATTGGTTTCAAGTGTTTCTACATTTGGGAAACATATTCACAATGCTTGTAGGTCTTAGGAACTCG	3	126057032	0.2	0.155	0.003	0.753
rs702037	ITGB5	CTAGGAGAGCAGGGGAGACGTTCCACCAAAGCTGAGTTCTAGGGGTGGTTTTAAGCAAGGGAGAGCTGTGCTTTCTTTGTGAAAGAAACAGCCCTTAGTTGGCAAGTTCTCCAAT[G/C]CATAACTCCCCCAGGCATGGTAATGCTGTTTACAAGCGCAGGAAACCCATGGTGAGAACAAAACTTTTCAAGAGCAACTTCTCTCTTGCCCTTGGAGATTTATTTAGTTGCTACTGAGGT	3	125983231	0.2	0.35	0.004	0.573
rs13091878	ITGB5	GAGGCTCAGCTAATCAGCCTTGTCCACAAGTCCTCTCATGCACGGATCTCATTTTACACTCCCAGTCATGCTGGAGGGTGGGAACAATCACCTTCATTTTACATATCAAGAAATTAAGAG[T/G]AAATCACAGCAAAACTGATTGAAACTTTGGTTTTTCTAACTTCATGTCTTTTTAACAGTACTCTTATATCAAATACAAATTCCTGCCAGATTCTTGGCTGGATACTGGGTATCCAAGATA	3	126071619	0.03	-1	0.001	0.737
rs848788	ITGB5	TTCTCCAGAGCCACCTCTCATCCCCATCCTCGGCTTCAGACACGCAGTTCCTCAATCTTGCAGTGTGTACTCCAGGCTTTGAGCCTTTCCATGTGCCCAGGGCAATGATCCTTTGCACAA[T/C]GGCTCCTCTCTCTCCTCCTCCTGGCTGGCTCCTTATCATCCTTCAAAATCAGCTCAGCAGGCACTTTCTCCAGGAATACACCCTGTCATTCACATCCATACCTATCCCCATCAGATGAGG	3	126011114	0.1	0.44	0.004	0.433
rs3772853	ITGB5	AGAAGGCACTTAGTATCCCAGGATTAAATCCAGATCTAGAACCAAATTATTGCCTCACTG[A/G]TTTAGAACAAGGATGCCAGGCTGTACTGCACCCCCTCTCCACCTCAGAATTGTGACTGTT	3	126054909	0.03	-1	0.002	0.56
rs2674	ITGB5	CGAGCTTGGGATAAAGCAAGGGGACCTTGGC[G/A]CTCTCAGCTTTCCCTGCCACATCCAGCTTGTTGTCCCAATGAAATACTGAGATGCTGGGCTGTCTCTCCCTTCCAGGAATGCTGGGCCCCCAGCCTGGCCAGACAAGAAGACTGTCAGGA	3	125964912	0.1	-1	0.003	0.545
rs3772812	ITGB5	CCGCTCAGCTTTCGTGTACATGGTTTCAGGAGCAGACTGGGCAGGCAGGAGGTACCATGAAGCCACATGAAGCCACTTCCACAAGGTCTGGGCTGGGGGCCAACATTTGTAAGCCTTTAG[C/T]GTGGTGTCCCTTGGAGTAAATGTGCTTGTTTTCAAAGAACCTCAGACACAGCATTGGAAACAAAGCCTCATTCTTACAGGCGTGCATCCTAGGCTGGTACCACACTTCTCTCTGCCTCTG	3	125966523	0.1	0.167	0.003	0.672
rs2291087	ITGB5	TCTGCCTCCCGGCACAGGTTCTGGTACACGCTCTGGTTCTCCCCATCCTGGCACTCGCACCTGGTGCCCAGGTAGCCGGGGCTGCACTCACACAGGCCGCAGACATAGGTCCCGCTCCCG[T/C]TGCACCTGGCGCTGTTGGGTTCCAGCCCCACGCTGCAGCCGCACGTGCAGTTGTAGGTGACCCCCACCTCCAGGCTGTCCCGGAATCCCACCGGCCGCAGGGCAAACACATGCTCCGTGT	3	125998188	0.1	-1	0.009	0.244
rs3772832	ITGB5	GCACTCAGGTAGAACCACCAAGATGGCCGGAGTAGGAAGAGACCTCAGAACCAGCAAGCTCCCATGCTTCATGGAGAAGAGAATGCACAGGTGAGCTCAC[A/G]TTTGACAGGTGAATTCTTTAACATTCATTATCTCTTTGCATCCCCATGACCCTGAGGAAATGGGCCCCTGCGGAAAGCTATAGGGCTTCCTTGAGTTCAC	3	125998566	0.2	0.175	Assay failed-one allele drop out
rs2645766	COL6A3	GGGTCAACAGATCTCTAGTTGTTGATATCTGTTGAAAACTGTAAATTAACTAAGTGGCAATTCCTACATATGTTAGAGATAGTAATGTACAATTCACACA[A/C]GTTCTTCTGATTCTTCTGATTCATAATTAATGACGTCCAGTTCTGAATGCTCCTCATGAGAGAGCAACAGGAACAGATCTGAGCATGCTGGGGGGAGGTG	2	238039896	0.2	-1	0.019	0.028
rs2646254	COL6A3	TTTGGTTCTGAAGATTCCAGAAACTAACAACTCAGTCTGTGATAGAAATTGCAGCAGGTGTGACCTTTAATCCTTGTCTTTGGCAGGGAGACAAAGGATT[A/G]CCTGGTTCTTCTGGAGAGAAAGGGAATCCTGGAAGAAGGGTAGGTGTATTTCCACGGTGGTGCTATTATGGAAAGAATATCAACATTTCATTTAGGGAAT	2	238049717	0.2	0.15	0.01	0.089
rs1874573	COL6A3	GCCTCCAAGCCTCAACTCTCTTTTTCCTGCCCCACCATCCATGTGTATTCACAAGAGACTGACTCTCCATCAGTCACCTCACCTCCTACCTCCTGTCCCA[A/G]TGGCCATCTTGGTGGTAACCATTTTTAAAAGTGTAGGAGAAAAATCTGTTCATAAATCTTGCTTCCTATGATCAGTTCCCCTATGCCATGTGGTTGCCCA	2	238083184	0.2	0.333	Low signal strength
rs11690358	COL6A3	GTATTCTGAGTGTGTTACATGCAGGCTTTXAGGAACACACCCTGGAGCAGGAAATGAGGATGTCACAAGATGGCAGCCCTAGCAAGGGCTTTCTTACCCA[C/T]GGGCTTAGTGGTGGCTGGCTTGGTGGCAGCTGGTTTGGCTGCCTGTGGCCTAGGGACCTCAGGCTTGGTCGCCACTGGTTTTGCAGCAGCAGCAGCGGGG	2	238026781	0.2	0.125	0.002	0.61
rs2270669	COL6A3	TTTTTATCTTCACGCTCTGATCTATCTTTCAGTTAAGATGTCCCGTGAAGTCCAGGTGTTTGAGATAACAGAGAACAGCGCCAXACTCCACTGGGAGAGG[C/G]CTGAGCCCCCCGGTCCTTATTTTTATGACCTCACCGTCACCTCAGCCCATGATCAGTCCCTGGTTCTGAAGCAGAACCTCACGGTCACGGACCGXGTCAT	2	238025464	0.2	-1	Low signal strength
rs10205682	COL6A3	TAAAATATCATCCATGCTGGATTTATTGCAGTAACCTGGGAAATTCTACTTCCTTACTGCCTCTGTCAGCAATGGTCGGCCAATCTCTCCCAGCCTCCCTTTTGTGTAAAAGAAGGCTCC[T/C]TGCCTGTTGCTCGAACAGGCCATAGTCCTGCGACTGCTCTCTTCCATCTGTTGCCCTGGGCTCTGATGAATGATGGGTTTTCTGCAGCCCCAGTTAGAAACAGAGCACCCTGGTGCACCG	2	238098953	0.1	-1	0.004	0.584
rs2291795	COL6A3	GAGCCCCAGAAGAAAGGGAGATGCCAACAGCACGCACAGAGCACAGACCTGCAAAGCGTTGATGAGCTGCCGGTCTTCCTGCCTTGTAAGGAACAAGGGGGTGATCCCCGCATCTGAGAG[C/T]TTGAGCACAGCCTCTCTGAGCTGTGGGGATGCTCTTGTGGGTGTGTTGCTGAAGAAAACAGCCACTTTCCTCATTAGGAATCCGTTCCTCACACGCTTAAATGTGTTCCTGGCCACAAAC	2	238035065	0.2	0.32	0.006	0.272
rs7436	COL6A3	TTCTTTTTCTGAAGCCTCTAACAAATGATCTAGTTCAGAAGGAAGCAAAATCCCTTAATCTATGTGCACCGTTGGGACCAATGCCTTAATTAAAGAATTT[A/T]AAAAAGTTGTAATAGAGAATATTTTTGGCATTCCTCTCAATGTTGTGTGTTTTTTTTTTTTGTGTGCTGGAGGGAGGGGATTTAATTTTAATTTTAAAAT	2	238014811	0.2	0.117	0.012	0.144
rs4433949	COL6A3	TGTCCACGGACTCAGAGGGCGCGTGCTGCACAACTGCCACTCTGGCGAAGTGCTGGGAGGCCTTGGGATCTGGGCTCATGTCCAGTTGTCTGACCAGGTA[C/T]GCTATGTACTTCTTCATCTCATTGAACTGGAACAGGGTGGTGGTCTCAGCGCTGTCTAAGATGAAAGCCATGTCGATGTCCACATCGCTCCCTGCCGCTC	2	238031630	0.2	0.417	0.006	0.389
rs2645765	COL6A3	gatattttgtataaatggaatcatttactaggcagctttgtgtgtgtggcttgacggagcatcatgttcttgagcttcatccacattgcagcatgtagaagcacttcattcctttacatg[G/A]tggaaggatactctgttgtgtggctacagcacactttgtttatccactcattggttgatggagatttaggttgttgccatcttctggcaattgtgaatgatgcttctgtgaagattctcc	2	238043585	0.03	-1	0.008	0.282
rs11677456	COL6A3	GAAAGATCATTCACATCACTTTGACTTTAGCATTTATTCAACAAGACTGAGGATTAGGCATACAAGGAGCTATTCTGCTACAGACATTTCTGAAATGTCTTGAAATTGCAAGATGCAATA[C/T]GCCAGAAAAAGAAGAAATCTAGTTTTTTTATTTCACTTACAGCATCCCCCCAAAAACCCACAGATAATTACAAAAACAACAAATCCACAACTCCCTCAGCCCTCTTGCCCCTTATTCCCT	2	238047531	0.1	-1	0.005	0.474
rs2645770	COL6A3	CGAACTCTACTTATACCAGCAGTAGGGACAACCCAGGCAGAGGACCAGGGCATCGCACTCAAGTGCAAAATGAGATCCTGTGTGTGTGAGCTTTGAGAAG[A/C]AATTCTATCCACCCCTCTCACAGAGAGAAATGAGGGTAGCTGTTAGGTGCCAAATAGTAAGCTATTTTAAAAAGTCAGCTTTGTTGGTGGTGTTAATTAA	2	238056828	0.2	0.242	0.009	0.113
rs4663722	COL6A3	GAAATGATACAGTGCAAGGGAATCTACACCCGGAGCTTCTACAGAGACAAGTTGGCGATGGCTGACTCCTTCTTCTTCAAGAGGTATATGATGTTGGCCA[C/G]CCACGCTTAGGTTCCCATCACACTGATGACTCCGGGTTTGGCGAGCACTGAGCGTCGAGAGAGGGGGTGGGTGGGGTGAGGTGAGGAGCCGAGAGAAGAG	2	238015410	0.2	0.117	Additional cluster
rs3801004	SNL	CAGCCATTGGAAGTCTCATTGAGAAGGAGCCTCCCGGCTTCCTGCATTTGTTCCAGGCGGGCTGGTAAGCGCCCTGCTTATTTGCAAGGCTGTGTGAGGA[C/G]GAGCCCTGTAAACCCTAGGACGAGGCTGTGCTAATGTGGTTTCTGTTCCACTGTCTCCCCTTCTCCTTTTGCCCCTCTTTCTGGGGAACCTGGAGCCCCT	7	5411463	0.2	-1	0.006	0.26
rs1640234	SNL	CTGGTACTGGGGCCCCACGCCCCCTAGTTCTGGCAGACCATAGCCCTGAGCTCACAGAACTACACACGCAAGGTAACACCACGGGGTGGGGTGGGCGGCCGAGTCCCCACAGTGGCACAC[A/G]TGAGAAGCAGCAGAGAGCACCCAGGAACGCAGGCAGGGCCGGTCAGAGGCCAAGGCAAGCTACATCTGTTCCCACATGACTTTCCCCAGTTAGAGAAATAATAGGggccagggacagggg	7	5415987	0.03	-1	0.001	0.758
rs852486	SNL	gtgcttggattacaggcgagagccagtgtgcctggccTTCTGAACCATTCTGTCTGTGGTGGCTCAGAGGGGCACCCCCTGGTTGCCTCACACCCTCCAGTCCCCATCACCACCCCCAGG[C/A]CTTAACGGTCCCCAGATGCCCCTGGCTTGTTCAAAACAGGCACTCCTTCCATCTCATTTAGGGGAGGGGGCCTGGAATGTTCTATGGCTTCACCTTACCACCCCGGTTTCCAGTCGATTC	7	5409852	0.03	-1	Monomorphic
rs852479	SNL	ttgcccaaactccaggactcaagcagtcctcccacctttgcctcccaaagtgctgggattacaggggtaagccaccacgcccggccTCCCCATCCTGTTCCATCCTGACCCAACCATGCA[G/T]CCCCACATCTGCTCCACAGGTGGGGATCTTCATCCTACTTCACAAAGAGGGAGACTAAGGCCGGTGGTGGCATGTCCTTGCCTAAGGTCACACAGCAAGAGAAAGTAAGGGTCTGGCTGG	7	5412367	0.1	-1	0.007	0.187
rs941016	SNL	CCAGGAACACTCAAACCAGGAGACCCCACATTATCCTCTAGTTGACATGTGCCCTTCGACTAGGGGACTTGGTGGTAGGGGCAGCTCCGCCCCCATACTGCGAGGATCCGGGCCTTCCAC[G/T]TCCCCAGACACAGCAGGTTGGGGTGCCCCTGGGGCTGGGAGATGCTGCCCTGGGCCCCTCAGGGGGCGGCCGTGGTAGGATGGACCGGGCCGAGCGTGCAGACCCTGGGCAGGTCCCTAC	7	5419997	0.1	-1	0.001	0.635
rs1640233	SNL	CTTTAGTGTTACCTGCTGTCTCCACCGAGGCGGCCAGCTGCCCATTCTTCTTGGAGGTCACAAACTTGCCATTGGACGCCCTCAGTGTGATGCGCCGGTCACGCCACTCGATGTC[A/G]AAGTAGCAGCTGGCATTCCTGGGGGATGGCGGGACAGGGTCAGGCGGGGTAGCCCAGGCAAGGTGGTGGGGGCGGTGACAGGTGGGAGCGAGGCACTCACTTGCTGGAGGCGGTGGACTG	7	5416386	0.2	0.15	0.016	0.021
rs4948878	SDF1	GCCAGGGAGGGGAGGGGCAGTGCAGGTGGCTTACCAGAAAATAGTTTCTAGAAAGATTTTACAAGTTCACTGAATGTTTCTTGGTCTCATTTGTTTTTTA[A/G]AAGTTCACACTCTTAAAAGCTTCCCTACATGCAAACTCCTGGGGAAGGCCTGATTTCATCTCTCTGRATCTCTTGCCAGAAAGCCCTTTGGTGCCAGGTA	10	44194827	0.2	0.058	0.01	0.716
rs197452	SDF1	TGACATGCAGGGGTCTTTGTGGGTTTTCTCCTGAATTCCATGTGCTCCATCCTCCAACCACTTTCTCTTTCTGCATTTATTAAAATTATGACCCAGGATC[C/T]GGGTGCAGGGTGGGCGGGTGTTTATGTGAGGTGGAGAAGGGCTGAGAAATTCAACGCATCCTTTTTCCGAGCACTACTGAAATGGXGTCCTTGCTCTTCC	10	44190246	0.2	-1	0.003	0.51
rs266093	SDF1	ACACCAGTCAGACGATCACACCATGGAAGGGTCCAATGAGATCCAATGGAAAGACTTAGAACATCTAAGGTTGGGGGAGGTGCAACCTTCTGCTATTCAGCCCCTCTGCTCCAAGCGGAA[C/G]CTTTTTTCTCAGGAGGTAATCTCTAATAACAAGCAGAGTGCCCTCTGGAGCCTCCTCGCTGGTATCTCAGTGCCTGGACAGAGGGGGACACACCACAGCACAAACACGTGGCACAGACTC	10	44186214	0.1	0.4	0.007	0.335
rs266087	SDF1	GTGGCCACAGCCTGGTCTCCACAGGAATGCAGACTGCAAGTGTGTGGAGCTGGTGAGCTCCCCAGTGAGCGCAGGCCTTCTAAGAGAGGAAGTGGAGGGC[A/G]GGCTGGGGGGCTCAGCAACCTGGGCATTCCTGGAGCTCCCAGGCTATTCTGGACAGAGTCCTGAGCACACAGSCTCCGCGTCACAGACCCCCGCCCCAGT	10	44191068	0.2	-1	0.003	0.451
rs3780891	SDF1	CCAAGCTCTCTCTGTAGTGCAGCTTGAGGACTAAGTGTGGGGATAGGGGGCACATAGGCACTGTGAGGTGAGGGGAAAACAAAACAAAACAAAACATTCTGGCGATGTGTGTAAG[G/A]AGCAGATCTGCCTGGAGCCCAGGCTCCTGCCCTGGTTACTTGGCTGCCAATGGGGCAACTCTGAGGGCCATGTCACCCTTCCCAGGCCAGGAGGAGTCTGGGATGAACCCCACGTCTCTG	10	44198719	0.2	0.092	0.002	0.666
rs3732530	CSPG5	AAGCTCCCCAGATCTGCGCCACGACCCTCACCATCCAGTCCTTCGAAGTAGTCGATGTCAATGATATCTGATGCCGGTTGGGGCTCCAGGGTGCCCTGAAATGGGTAAGTCAGCTCTGGC[C/A]CTTGAGGGTCGGGTGTGCTGCCCCCCAGGTTCAGCCAAACCTCCAAGGGGCTCTCCTTGGGGAGTTCAGAAGCTGGGCTCAGCTTGTCGCCGGGGGTGGGGGAGGGTGGCCCGCTGGCCT	3	47593957	0.2	-1	0.01	0.195
rs11130139	CSPG5	TAGAACAGGACAAGAGGACCTATAATCACCTCTCCTCTTACAAGGATACAACTTGCTTTTATGTCTTTCAAGATAACCTCCCACCCTCAACTCCTTCATCACATATTCTCTGGGGGCATA[C/G]AGGGGTACAGAAACATTCTCATGATGTGAAGAAAAGTGGACTAAGTGACTCCTCACAGACCCTGGTCTCAGAGCTCTGATGCCATGAAGGTGGGCTCCCAGATTAAACCTGAGCCCTCGA	3	47581574	0.1	0.422	0.006	0.451
rs12598094	GABARAPL2	ACCACCAGGGTAAAAATCTTGGGAGACTCAGCTACATGTTCAAGCCCTTCTGCTAGTTTCTGGCTTGTCATTTCACTTCCTGGCTTGTCACTCTACTTCCTAATCACATAGCTTTTAAAG[A/G]TGACCCTCCCTTCTCCCCCCCAACAAAAGGTCAGGCATTTCCCTTTGcaacctggctgcatatggaatcatttttggcatttaaaaatatactgatgaggccggacacggtggctcacct	16	74166087	0.03	-1	0.008	0.16
rs6564267	GABARAPL2	TAAAGCAGATTACACTGGTAACTCAAGTCAGGATTTTAGGGCCGAGTAGCCAGAAATCCAGCTCCTGACCCTTCAGGATTTAGAGTCACCAGCTAGGGCCCTTTTGCCCAGGCTGTCAGC[T/G]CTTTGGCCCCAGTTAATGACTTATCACCCTACACTTAATGCAACTGTTTATTTTGGGGTTTTATTCTCAGAAGTAAttttttttttgagacagagtctcactctgttgcccagattgcag	16	74161426	0.1	0.297	0.002	0.816
rs8060972	GABARAPL2	AGCTTAGCTGGATAGATGCATTAGAGCTGCCTCTGTGCTGCAGGATCCTCAGGCATCCTAGCAGTGGCCTGCTCAGTGCTGTGTATAGCTCAGGCCTCCAAATTCTGAGGGGGAAGTTTA[A/T]CTTCTCAGAGGTTTATGGAATGTGTCCCAAACTGACACACCAGCCTTCTGCTAATAGACTCTCTGCTAGCAAGGGTCACATTTTGTCTCCCTGCACTTCCATTTGCATATCCATTTAATG	16	74164530	0.1	0.108	0.006	0.238
rs11149841	GABARAPL2	CTGGAAGCAATCTTTGGGACTGTAACTTGTGGCCTGAATGTAGGCAGAGGCATTAGAATTCCCGTTTTCTGTGTGTTTGACAGCCCAGCTTTAGTCCCCTGTGGAAAAAGGAAAGTGGAT[G/T]GGCTCCGTCTAACCTCCTGGTCAGTCCTTTCCCGTTACTGAGTGGGTAGTTGTAGGCCCTGATCCAGATTCCAGCCCCCACCTCTCCCCTGAGTGTGAGTTTCTGGCCACATCTTATCTT	16	74160298	0.1	-1	0.004	0.579
rs9765848	THBS2	ATCTGAAAGAGTGGTCAGTATCAAGTACAGAAACAAATGGTTTTAAGTCACCACCTAAGCTATTGGCAAGAAAAGTGATCAGATCTCACGAAAATCATAA[C/T]AGTTTAAATAATTCAAAGCCAGGCGCGGTGGCTCACACCTGTAATCCCAGCACTTTGGGAGGCCGAGGXGGGTGGATCATGAGGTCAGGAGACGGAGACC	6	169467459	0.2	0.183	0.006	0.269
rs11758161	THBS2	TTGCCTGGAGTAATTCTGTTCATACGACTCGTAGACAGGACTTAGATGTAGAAAGTTTGAATTTAGAAAAATATCCAGCCTGACAAAAATAATCTGTGAA[C/T]GCATTTTGTGTAAATATCCAGCAAAAAACAGTTATGCATAACCTAATTAAATAGAATGAATATCAACTGTAAAAAAAAGTTACAAATAAACTTAATTTGG	6	169468976	0.2	0.2	0.007	0.213
rs9505897	THBS2	CTGGCCCAGCCCCGTCATAACTCAGCTGCGGAAGGCGCTCCTGCAGGCCCAGGGTCTGTGTCTCTGAGAGGACCAGTGGGACTCTGTGAGCCTCTTTGCC[A/C]AATGCAGAAACTCGCTAATCATGAGTGACTTGCAAGGAACGAATGGCCTTGAACGTCCATGGGAACATGCCCAGAACACACAGCAGGCCACACCTCTCCA	6	169464383	0.2	0.192	0.004	0.566
rs6940420	THBS2	GATGCGCGCAATTGCAAATATGGGCCGACGTGCCCGAGGTTCTCTGTGCCCAGCAGTGGGCGGCGCCAGAGTGTGCCTGTGTCTACTAAGGACCTCCAGA[A/G]AGGGGACCAGGGGGATGCATTCAACCTGGTGATCAGGCAAGAGGCCTGAGAGACCCTCCTTCCAAATTCCCTGTGCTGCCCCCGCCCCCCGTCCGCGTAG	6	169449539	0.2	0.233	0.001	0.925
rs6605530	THBS2	AATAACTGTGCCTGGAGTTAAAATTAATAAAGACAAAAKTGGGGTCTCTGGACTGGGCTAGTCCTGCTGAAACACTCTGCAGCCACAGTGGTGCAGAGGA[A/G]ATGTGTGGGCCTGGCCAGCCAACCTCACCTGCCCCGGCGTGTTCCCCGTGTGCCACAGCGCGTTCCTCAGGTGCTCGCCCGTCCCCGTGGTGGAGTTCACC	6	169439895	0.2	0.289	0.008	0.29
rs8089	THBS2	AGCAGCACCTCCTGTCCCTTGACCTTAACTCTGATGGTTCTTCACCTCCTGCCAGCAACCCCAAACCCAAGTGCCTTCAGAGGATAAATATCAATGGAAC[G/T]CAGAGATGAACATCTAACCCACTAGAGGAAACCAGTTTGGTGATATATGAGACTTTATGTGGAGTGAAAATTGGGCATGCCATTACATTGCTTTTTCTTG	6	169435358	0.2	0.284	0.011	0.08
rs11966235	THBS2	GAAAGTATGTGTTGAGTTCCCAGGAGTTTATCATCCATGCACATGAGTAGGAAAAAAACAATGGCAGAGAGTGGCAGGGTTTTTAGATGTCATATCTTAT[C/T]TTAAGAAATCTGAAAGTGATGAGTTGCATTGATACTGAAGTTACAAAAATATAAACTAGCACTGAACTAAACAATACCATCAGTGACAGTGTCACAAATGA	6	169444462	0.2	0.276	0.001	0.736
rs10945405	THBS2	AAAACAAAAACACCTTGATTTTAAATTGACCACATTTTGTTTGAATAAAAATCAATTATAAATACTGTTAAGCCAAGGGAAAAGATTCTGTTGGGCTAAC[C/T]GTGTCAAAACTTCATACAACCGTGTTTTAAATTCAGCCATTTATATCAGGTACAAATCTAGTCTCCAATAAAGCACATGCTAATTCTGCAAAGATGCAGT	6	169438768	0.2	-1	0.004	0.389
rs810556	ELN	GCTGGCTCGTGGTGGGAGCGGTCCTGCTGGCAGGACAGGAAGGCGGGCGGGGGCCCGGGGTGCCCAGATGAGGAATACCAGCTCCTTTGCTCGGGCCAGAGAGCTGGAGTGGAGGCAGAG[A/G]CTGCCCAGACTCCTCATACCCACAGCAGGCCCAGTCCCTTCCTGGACACAGGGACCATGTAACTGTCAGGGTCAGGGCAAGCTTAGGGATggtggaattgcctcctggggggcaactggg	7	72920887	0.03	-1	0.008	0.311
rs3757587	ELN	aataaaataaaatataaaaaaTTATATAGTGGGGGGGATGGAGAGGAGGTGATCCCAGACAGAGGTCTTGGGTGAGCCAGTGCAGGCAGAAAGTGATGAGGCTGGAGTCAGTTTCCACCC[C/T]TACCAACCCACCAACCTGAAATCTCTCCTGCAGGAGTGGCAGCAAGACCTGGCTTCGGATTGTCTCCCATTTTCCCAGGTATGCCAGGCTCCCTGCCCCTGGGCCCTGCCCTGGAGCTGC	7	72925679	0.1	-1	0.002	0.623
rs2856728	ELN	TCCCGGCTTTGGTGTCGGAGTCGGAGGTATCCCTGGAGTCGCAGGTGTCCCTAGTGTCGGAGGTGTTCCCGGAGTCGGAGGTGTCCCGGGAGTTGGCATTTCCCGTGAGCCTTAGTCACA[T/C]CTGGGGACATGGGTTGAGAAGGGATGGGGGCTTCTTGTCTGCTCGGCTCTGCAGGGGCAGTGGGGACTGTAGATCGGGCTTGAATGTGCTCAGGGAGGAGTTGGGGGAGAAGAAGGGAGG	7	72915433	0.1	0.133	0.009	0.242
rs2071307	ELN	TCTGCAGGGGCCAGGCCCGGAGTCGGAGTTGGAGGCATTCCTACTTACGGGGTTGGAGCTGGGGGCTTTCCCGGCTTTGGTGTCGGAGTCGGAGGTATCCCTGGAGTCGCAGGTGTCCCT[A/G]GTGTCGGAGGTGTTCCCGGAGTCGGAGGTGTCCCGGGAGTTGGCATTTCCCGTGAGCCTTAGTCACATCTGGGGACATGGGTTGAGAAGGGATGGGGGCTTCTTGTCTGCTCGGCTCTGC	7	72915365	0.03	-1	Assay failed-one allele drop out
rs3757583	ELN	TACCTTCCAAAATTCCAGAGCTGCTCCCTCCAAAGACCCAGGGAAAAGGAAGGGTTTGTCCAGGGTCCTGGGGTGGCCCCGTATAGACCAAAGCCTGATA[A/G]CTGTCCTAGAAGCAGAGTACTTGCAGAGCGAGTGAMGGCAACTGTGGTATTGACACCAGTCCTAGCACCAGCTGAACACAGAGCATTTTTGATCTAGCAG	7	72885310	0.2	0.125	0.022	0.015
rs4717865	ELN	ATGCTCACTGGTCCCAGCAAGGCAGGTGATATAATGGCCATTTTGTAGATGGCAAAAACTAAGCCTCATCGGAGAGGCAAATTGACCTGCTTGTGCTCAT[A/G]GAGGCTGGGTAGCAGCAGCAGGGTCTGAATCTAGAACTCTCTGACTCTAGAAAGAAGGAGGATGGAGCTGGCCAGGTCCCTGGACTCCCAGCTGTGGTCA	7	72898850	0.2	-1	0.002	0.568
rs3815251	ELN	TTAGTGAGCGACTACTATGTGCAGTGCAGGTGTCATTGCACCGATCCCTAACAAGCCTGGGCCAGGCCTGTGCTTCTCCTAGAAGCCCTGCTGGCTAACA[A/G]GATTCAGCAGGGCTTTCAGCAAGGGCTGGGACAGAGCAGAGTCCGTGAGCGAGACCTCACCCCAGGCCAGTGAGGTCTCTCTTCTGCTTCCTTGCAGATA	7	72899927	0.2	0.017	0.034	0.001
rs868005	ELN	ACACAGAGCGGGATCGACCTCTAAACCAGTGCTTCTTGGCCCTGGCGACCCCACCGTCACCTGGGAAGCCTGAAAAGTCTGTGTCCAGGTCCCTCTCCAACCAAAGCAAGCAGGG[A/G]TTCTTGGGTGGGAAGTCTAATAGATAGCCAGGTTGAAAACCCCTGTTCCTACTTAAGGACGGAAAACAATAATTAAAAAAATATTTAAAAAGAGGCAGTGGCTCATGCCTGTAATCCAAG	7	72889765	0.2	0.367	0.003	0.668
rs2485664	LMNA	CTTTTTCTCCTGTCACAAATAGCACAGCCAACTAGAAAAATACTGATGCTTTTAACACCTCACATTGCAGAGTCCTGTGGCAACTCTGAGTTAGGGAGATTAAGAACAGCCTCCATTTTC[A/G]AATGGGAAAACCAAAGCCCTGAGAAGTGAAGGTGAGGTAAGAGTGTACAGAAACAGCACACAGGCCATCTGACTCCACATCCTGCGACCCTTCTCTGTGGTTGTGGGGACACTTTTCATC	1	152918410	0.2	-1	0.014	0.084
rs582690	LMNA	GTCTGAGTCCCCTTTGTCTTCACCCCACTTTCTATCAGCTTGGGATCCAGGTGTGCAAATCCACCTCTCTTTTCCGGAAGCCCAGCCTTTCCAGCCAGGATCAGTGGGGGAGAACAGAGG[C/G]AGGTGGCTAAATATAACAAGTACACACACCACCTCCGCCCTGCCCCACATGCGCACATACCCGCCTGGTGTCCCAGGCCTGGACAG	1	152901329	0.2	0.05	0.015	0.066
rs9427236	LMNA	GGGCTGCTGAATTGGCTTCTTGTGAAGGGAATCCCCTAAATGTCCCTCGTTTTGGTCACTGGCCTCCCTCCCGCCCCCTTCAGGACATTCTACTATCTTCTTAGGCCATCCCTCCCTCCT[C/T]CAGGCACTACTTCTTTTGCTCTATCCCCAAGCCCCACCCCTGCATTTTTGTGACAACACCGGAATGATTTCTAGAGAGAGAGGCCAGGAAGAAGGAAAGTGGCACTTGGCAGGAGACCTT	1	152906479	0.2	-1	0.011	0.069
rs6686943	LMNA	AGTCAGAAAAGCAGAGGCTGAGGGGTGGCCTTTTCTTGAGAACTACATTCAAGTTGCAGCAAGAAGGACAGTGGTCTGAATTTGACGGGGACAAATGGAAGGGAGATAGGACACATGAGT[T/C]CCTTTAGGTCTGGCTCAGGGGAGCTAGACTTCATTTCAAGGGGTCTAGGTTCTGGGCAGTTGAGAAGGAGGCTATTTGGGGTCACCAAGGCTCCCCTTTCTTCCCAAAGCTCTAACACTG	1	152906064	0.1	-1	0.006	0.242
rs12117552	LMNA	ATCTCTGCCTGCTTCCTCACAGCTTGAGGCAGCCCTAGGTGAGGCCAAGAAGCAACTTCAGGATGAGATGCTGCGGCGGGTGGATGCTGAGAACAGGCTGCAGACCATGAAGGAGGAACT[G/A]GACTTCCAGAAGAACATCTACAGTGAGGTGGGGACTGTGCTTTGCAAGCCAGAGGGCTGGGGCTGGGTGATGACAGACTTGGGCTGGGCTAGGGGGGACCAGCTGTGTGCAGAGCTCGCC	1	152917365	0.2	-1	0.001	0.913
rs538089	LMNA	CCCAGACTCTAGGCCCCTGGAGAGAGGGGTGAGGTGGGGTATCACCTGCTTCTGGAGCTGGCTGAGCTGGGCAGAGAGGCTGTCGATGCGGATGCGCGACTGCTGCAGCTCCTCGTGGGC[G/A]GCCCCCACCAGGTTGCTGTTCCTCTCAGCAGACTGCCTGGCATTGTCCAGCTGGAGGGGAGGACAAAGGGTTAGGACTGTGGTGACTGGGAGGGGTGGAGGCACAGGCCTGAGTTGGGCA	1	152918101	0.1	-1	0.013	0.047
rs564481	KL	GTGGATGGGGTTGTGACCAAGAAGAGGAAATCCTACTGTGTTGACTTTGCTGCCATCCAGCCCCAGATCGCTTTACTCCAGGAAATGCA[C/T]GTTACACATTTTCGCTTCTCCCTGGACTGGGCCCTGATTCTCCCTCTGGGTAACCAGTCCCAGGTGAACCACACCATCCTGCAGTACTATCGCTGCATGGCCAGCGAGCTTGTCCGTGTC	13	32532983	0.1	-1	0.001	0.932
my_rs2040414	KL	GAAGACAGCGTGACAGTGAAGTTGTGTGCTGTAATTTTTTAAAATTGCTGAAGTGTCATGGTTTGCTATTTCGTATTTATTGAAAAAATGTAAATGCTATATTTAACAGAATGGCAGTAA[C/G]TCTGTTTCAATCTGAAGACTTAATCTTACTAATCATGGTAATATATGCTGGCTGGAGTTGGGAATATTTCATAAAATACTGGAATAAATTTGTGCTTATATTTCAGGGGAATTAATAAAA	13	0	0.03	-1	Monomorphic
rs657049	KL	ACTTCTAGGTCCTTCCTTTGTGTAGATTTCTTCTCTCCAGTACGTTGACCTGCTTCAGAGTCCTCATCATTGCTTTCTTCCTTTTCAGCTCAGCAATACTGCTGTGTATTGTGTG[G/A]GCTTCATTTGCCTCAGCCATACCTAGAACACAACCCAAGGCAGAAAGCTGGAGTGGACCTGAGGYTCATCACCTGTTTCCTTCCACCCACCATTTAAAAGCAGCTTATTTGTGTGAAACT	13	32520817	0.2	0.308	0.001	0.901
rs580332	KL	CCAAGCTATAATTCACTGACTGAAGAGGTGCCTAGGTCCCTAGGAGCCAGGACCCTGCAATAACACAGAGGTATGACCCCCCCACCCCATTCTTCccattcaatatgaaaatgcatgtcc[T/A]ccagctataggaaattttctggaattacttcattgtttcctttccttttacgtcagttacctattgctgTGAAATAGACCGCCCCCAATTTGGAGAATTGAACTAATAAGAATTTATTTT	13	32498547	0.1	-1	0.001	0.882
rs2283368	KL	ATGCTTACACAAAAAATTTGCCAAACACTAACCATCCTTCCTAGAAATGCAGTGGACTTTGTATTTAGGGAAATTAGTAACAGGTGAATGCTCCATTTGCTGATGTTGCAAACAAACTGT[T/C]AGTTGGTGTAAAGTATTAATTTTGCTTTCACATTTCTTTTGGTTTGGTGTTTAGTCATTCTTGTATCTTATTTAGAAGCGAGTTCCCATTGTCAAAGAAAGTATCTTGAATTAAT	13	32491270	0.2	0.15	0.014	0.093
rs9526983	KL	TTGTGTTATGAAAAACTTTGACTTAACACCATGTCGAAACTGCTACCACAAAAAGGCAAATGCGAAAGAAGGGGGAAAGAGCAGGCCGATGACTTTCCGCTATCCACCACTCCATAAAGC[A/G]TATTTCATTTTCCTGTAATTGTATCCTGTTCAATGATGTAGAAATCCTCACACACTCACATGCCACTTTTTCTTTGGGTGAAAAGCGTTCTCTACTGCAAGATGAATTGAGTTATTTCAA	13	32507282	0.1	-1	0.005	0.144
rs211239	KL	AGTTTACATTTTCCTTCTTTTCTTCAACTCAAAATAATTGGCATTGTTAAAACAXTGCTATGATTTTGAAATGATTTGATTAATTCTTTTCCTATTTTAAAATTTTTTCTTGGACTTGAC[T/C]GTAACCTTCAAAAAACAATGTGTTCAAAAAGGAGTGATTCAAGCTGTTTGGGAGATATTTTAACTATTTCTGACTAAATGCACTATTGAATTCAGTAGTATTCTAAAATTTATAT	13	32494189	0.2	0.492	0.004	0.396
rs495392	KL	ACAAAGTGTACTAACAACTGACATGATTATAAATGAATCCCCAAAACAATGGTGCCTAAATTTGAACACTAAGGAGAAAAAAGGAGGAAGAAATACTTGAGACAACTTTACCATGGCATA[G/T]CAATATTTCCTGCTGTCAAAATTAATAAAATATTTTGCACAAGGGTGTTACAATTAATTTTATCAGGCTAACAATGTCATAAGTGAGGAACCCTTTCAACTGTAGAGAGCACTGT	13	32490193	0.2	0.3	0.009	0.129
rs648202	KL	GGCTTGGCATGTGTACAATGAAAAGTTTAGGCATGCTCAGAATGGGAAAATATCCATAGCCTTGCAGGCTGATTGGATAGAACCTGCCTGCCCTTTCTCCCAAAAGGACAAAGAGGTGGC[C/T]GAGAGAGTTTTGGAATTTGACATTGGCTGGCTGGCTGAGCCCATTTTCGGCTCTGGAGATTATCCATGGGTGATG	13	32533463	0.2	0.133	0.009	0.244
rs9527023	KL	GGAGTGGGTTCTTTAATTTATTGTACTGATTCTTCTTGGGAAGAAAGAAGATTGCTTGTTAGAATTTTAGCTACGAGAGATGACTATGAAACAGTAAATTAACTCCAACGACCTGAGTCA[T/C]TTTGAAAACTCCCAGTCTCAGGATAAAAAATATAATCCTATTTAGAAATTCCTGGTGTGATCACAGATGTAGCATTGGTTCTTTTCATGAAACCCGTAAATTAAAAAGTACATAATCCAA	13	32525458	0.1	-1	0.008	0.277
rs9536314	KL	AGCATCAAAGAATGTCAAAAATCTCTGGACTTTGTACTAGGTTGGTTTGCCAAACCCGTATTTATTGATGGTGACTATCCCGAGAGCATGAAGAATAACCTTTCATCTATTCTGCCTGAT[T/G]TTACTGAATCTGAGAAAAAGTTCATCAAAGGAACTGCTGACTTTTTTGCTCTTTGCTTTGGACCCACCTTGAGTTTTCAACTTTTGGACCCTCACATGAAGTTCCGCCAATTGGAATCTC	13	32526138	0.1	-1	0.009	0.219
rs11853943	FBN1	TAGCCTATCGGGAGTTGAATGGTAGCCAGGGTTGCAGGCACACTGATACTTCCCTATGAGGTTCACGCAACGGCCATTGGGGCACAGGTGTGCACTCAGCTCACATTCATTGATGTCTGT[C/T]GGGAAAATAAGAAGAACAAACACCCAAACATAAGCTTCCAACTTTGGCAATGATGTCATTCAAACAACTGACCACAAGTAAATGGTGTGAAAGTCTTTCTCCTTACCGATACACGCGGAG	15	46566694	0.03	-1	0.004	0.372
rs140649	FBN1	TGTCCTGTCACTCATGAATGACTACTCTGTCTCTAGATATTGATGAGTGCCGGGAGATCCCAGGGGTCTGTGAAAATGGAGT[G/A]TGTATCAACATGGTTGGCAGCTTCCGATGTGAATGTCCAGTGGGATTCTTCTATAATGACAAGTTGTTGGTTTGTGAAGGTAAGTGGCATCATGACTTTATCATATCCAGAAAAGAG	15	46536205	0.03	-1	0.004	0.187
rs8029993	FBN1	GAATCAGGAAGCTATTGCTAACCCAAAGGGACTCTAATGTGTGTCTGTGGTTGAAGACTACACCCAGATGAGTCATTGCTAGTAATCAAGAATTTTTGCCTTGATTCATTTTTAGCCAAA[C/T]TGGTGAAGTTCTTTGGTTGGGAAGGTTCTATGTTAGGGGGCTCCAGAAAATTCAGATGAGAGATGTAGAAAGAAAGTTGGGCAGGATCATCATAGCTTTTACACAGGTTAGCTGCCCAGT	15	46527389	0.1	0.25	0.008	0.299
rs17364665	FBN1	AACATACTGTACCACTGAGCTAAGAAGTGATTAAGTTCTACTAGTTGCTCAAGGCCCAAGCAAAGAGAAGGCAAAGGGTCGGAGTAGGAGGCAACAAGAA[A/C]ACCACAAATGTGAACTTACCAAAAAAAAGTGACAGGAAGAAAAATTAAAGAAACTTGTGGTTAAAAAAAATAAAGACACAATCTTTGACAGAGAAAGCAG	15	46672121	0.03	0.0833	0.003	0.462
rs12907671	FBN1	AACATCCTATGTCCTTCACTTAACTGGCTCTTTAAACAGATAATGGAGATGAGATCCAAAGATCGTGAGCCACTATAAAAAGAATATTGCAGGGAAACAAGAAAGATAAGTAAAAGTAGC[G/A]ATGAAAACAAAACTCAGAGTACATAGAGTGTTTTAGGGAGAGatgaaataaaataaaataaaataacataacataacataacataaaataaagtaaaataaaataaaataaaataaaata	15	46566430	0.03	-1	0.01	0.205
rs11852607	FBN1	AAGGAGGAGAATAGAGAAAAGGCATGCTGTTCAAATCCTGGCAGCAAATGGGTCAAGAAAGCAGACAAAGGCCAGATCAGAGGGACAATGACAGTGCTCTTGGAATTCACAAATGATCAC[G/A]AGGCAAGGGAACCACCATGGAGAGTCCTGACATGCGGTTAAGAGAACAAAATGGGTCTCGCCAAGAACAGTATCCCAAGAACTCAGAGCCCAGGTTCCTTCTGTCCACTGTCACTTCTGA	15	46510004	0.03	-1	0.001	0.445
rs7175546	FBN1	GGTGTTCAGGAGGTATTTTTAATGGAGATGGTTTAGCTAAAGTAGATTCCACGTGTTACCCCATTCTTGAAATAGAATATCCTTTGGTGTTCTCAGAGCATTTTGTATATATAATCACCA[T/C]AGCATTTATCACACTGTATTATGAGAACGTATTTATATCTGTCTCAATCTCTTCATATTGGGTTTTTTGAACGTGGGGAAATGTCTTTTTCTTTCTATTCCCATATCTTGTAGAAATACT	15	46511988	0.1	0.042	0.008	0.153
rs8033037	FBN1	CCTCTCTCATAAGGTTAGCCATGATGTTTTCTTACCAACACACACACGGCCATCCAGACCCACAGCCAGTCCAGGGAAGCATTCACATCTGTAGGAGCCATCAGTGTTGACGCAACGCCC[A/G]TTCATGCAGATCCCAGGGGTTTCACACTCGTTAATGTCTGTGGCAGAGAAAGGCACTTATTAAAAATGAAGTGACATTTATCTAAAATTATAACATGTTGACAATTATGTTTTAACCCTT	15	46584599	0.1	0.13	0.001	0.957
rs11855195	FBN1	AGGCAGACATCACCATAAAAGAACAGGGCCCAATCTAGAGCTCCAAACAAGAATTTTAAAGCTACTAGTTATAACTACATCTAGAAATGCAGTCTTCCACTTCAGAGATAAAACACCTCA[G/A]GAAGGAAATATGATATAGTCTTTGGTGGTCTTTCCCCAGAACACATTTACCATTCAAATTTGTCATCAGGATAAAATATAACTTTGggccgggcacggtggctcacgcctgtaatcccag	15	46548189	0.03	-1	0.001	0.405
rs16960953	FBN1	CTTGATTTTCCTTTAGATTTTATTTTTAAATTTTAGATTTAAAAATTTTTTGATTTAAAAAATAAAATCCTAATACACAATTCAGCTAAGGGCATTCCTT[T/C]GTATTCTTGCAATTAGATTTAAATTAGCCTATAGCACAATAAAATTTAAAGAATTTGGCTTATTACTCTTGCCTAGTATGTTTTAGAAGGAGATTCTGTA	15	46525351	0.03	0.0208	0.001	0.695
rs668842	FBN1	TGATCTCCTTGATTTCTAGTCACCACCAAAGGAGCAGAATTCTTGTTCattccagacacataccttccacccacttgctgaacttcaacacttggattttcaggaagcatctcaaataaa[A/G]tatttcaaaactcagcctcatcattctctctaaacatgtcctTTATCTTGATTGGTGGTATCTGCATCCCTCTCATTTCCTAATCTAGATTCTGCTACCGAAGTACTTATCACATGGTGT	15	46679257	0.1	0.292	0.001	0.901
rs4774517	FBN1	AGCACTCACCCCTGTGCTGGGTGCTCTGCATGAGTGATTTCATTTAATCCTATGAGGTATTTTATGAATgctaaggaacttgcccaaggttacatgggtgacaactagtggagtcctaat[G/T]tgcaccAGGTGTGCTCTTTGTACCAACACAGCACTGTGCCTGCTCTTTCTTCTCTTTCTGAGGCCTATTTTGAATTATAGCGCTTATGTTTAGGTCATAATTTGCCTACTATGCTGTATT	15	46546583	0.1	0.25	0.008	0.317
rs1567074	FBN1	TTTTGTATTTTCTCAAAGGAAAATATTGATTTCTGAGTTATAAACATGGGTAACTTCACTGATCAGAATAAGTTAATGACAGGCATGTCAGTGAAATAATCAAGGCACAAAACCACCATA[C/T]ATTTCTGTTTAACTGCCTATGTAGCCTTTCAAAGACGTGTTAAATAGTCTTCTTTTAAATAGATAAATTTATAAGAAATAATTCTATCGCACAGATTTTAATGTCGGTGGCATATTCCAT	15	46702842	0.03	-1	0.008	0.143
rs17458021	FBN1	CAAATTTGCTGTTCTTGCCATTTGGAATTCTCTCATGCATTTGGAATATCTGCATTAACCTTGTTTTCACTTGGGAGTAGCAAAGTCTCTGTCTGGAAGA[G/T]AAATGATTTTGAGAGTCAACTAGGATGACTGTCCACTCATACTGATTTTCCAGCAATGTGAAACGAAAGCAATCTATGTGACACACCCAGGAACTCAAAG	15	46535758	0.03	0.0625	0.002	0.658
rs13433666	FBLN-1	GAAGTGTTGGCACCAGGAGCCTTCGCAGCCCTTGGGGGCTCCCTGGCGGCTCCTTGGAGGAGATGAGGCTTGATGTGAGGGGAGCGCGGGAAGAGCGCAATTCTGCCAATACCCCAGAAT[C/T]GTTTTCCCCAAGATGCCTCTGCACATTCTACTACTACTGAATTTCCCAGCCAGGCGCTGAGCAGAAGGCCCCATGGGGCTATAGGACTGGTAGTCGTCAGTXCCAAACCCGTGTCAGGAA	22	44222656	0.2	0.333	0.022	0.017
rs2018279	FBLN-1	CCTGCTAGGTGCCAGGCTCCGTTCTGGTGAGTGGGGATCAATCGGTGAACGAAATATGCAAGTCCCCTGGCCTCGTGGAGGCGGCATTCTATAGGGGATGCAGAATGCAAAGAAAGTAAT[A/T]AGTCCGTCTGATGGTTTGTAGGAAGGCAGGATGTGCCGTGGGGGAAACAGGGAGGCATAGGGGCTTCTGCTCATGGTGGGTTTATAATTTTAGAGCCGTGGGGTTGGCCTCACTGTGCCA	22	44239414	0.2	0.45	0.036	0.001
rs2238811	FBLN-1	TCTGCCTCCTGGTGAATCTCACGTTCACCGAAGAGCATCGCTGGAGAGGGGACACCTGAGGTGGGAGGGGGGCTGAGTGGTCAGGCTGCTGGAAACTGTTGGGCTTTGCTGTGGCACGAA[A/C]CTTCACCCTTACCCACGCCACTGCAGGACTCCTCCTGCCAGCCTCGGGGAGCCGGGTGAGAGTCAGAAGGGTGGGTCTACCTTGCACTGCAGAAAGCAGCTCTGAGTTTCCTGGAAGCCC	22	44233127	0.2	0.442	0.01	0.179
rs2283657	FBLN-1	GATATGTCTGAGGGGTGGGAGTGGAGTTGGTTTTGTGCTTCAGGGAACCTGTTCCTGCCCTGTCCCAAGGTAAGCTTGTAAAGAGGTCGGTGCCCTTGTTTTGGAACCCAAGTTAATGAC[A/G]CACCTTTTCTTGTGTGGGCTACACACATCTTTAACCTGCTGCAGATAGTACTTTTGTTGGCATCTGGAGCCATGATGCCAGGCCCCTCTTCTCCCTGAAGCTCAGTTTTCCTCTAATGGG	22	44230689	0.2	0.449	0.008	0.288
rs2071938	FBLN-1	CTGGGATCCTTCCGCTGCCGACCCAAGCTACAGTGCAAGAGTGGCTTTATACAAGATGCTCTAGGCAACTGTATTGGTAAGAGGTGTGCCGCCAGGATTAGCGGGTTATTCCAGGAGGGG[C/T]CAGCGACCTAGCCTTGGGGCAGGCCTCTAGAATCTGCGGGGCCGCATGGTATACAGAACAGGGGTTGGCAAACTTTTTGTGTAAAGGGCTGGACAGCAAATAGAGCAAATACTTTAGCCG	22	44251799	0.2	0.125	0.012	0.065
rs2283658	FBLN-1	TCCTCTAATGGGTGGGAGGTAACCAGTGCTGAGTCCACTAGGAAGATCGAGGCACATCTCCAAGGCTAAGAAACCGGCAGTTCTGTAGCCTCAGCCACTCCCCCACCCCTAGCTCATCCC[C/T]GGCTTTTGCCGAAATTCTAACCAGCCCCGTATTTTGTGTGGGTGGGCTCCAGCCCCTCGGGATTTTCCTGGGGGTCACTGCCTCCACCCCCTGGGACGATGGAGGAGGAGGAGGCTTGTT	22	44230918	0.2	0.325	0.002	0.57
rs9614486	FBLN-1	CCCTCCCCTCGAGAGGGGGTGGGGGGAGGAGGGGATCGGGTTTCACGGAGTGTTGGGGGATAGGACTGGGGGCATCCGGCCCGAAGGCGCCCCCTCTGTGCCCCCTCCGGGGAAGTCTGG[C/G]ATCCAGGCCCTCGCCCCCAGCCGTGGGCGCGCGCCCCTCGCAGCCGGGGTCCGGGGAGGGAGGGTCCCGGCAGGGGGCGCCGGGGAGGGAGGACCAGGAGACCCGCGGCCCCGCCTCCGC	22	44219129	0.2	0.392	0.012	0.125
rs136730	FBLN-1	ATCTCCACCTGTGTTTGCAGAGGTGCTGCCATTGCTGTCTGCTGGGGAGGGCGGCCCAGGCCCAGGGCCAGAGCTGCGAGTACAGCCTCATGGTTGGCTACCAGTGTGGACAGGTCTTCC[A/G]GGCATGCTGTGTCAAGAGCCAGGAGACCGGAGATTTGGATGTCGGGGGCCTCCAAGAAACGGGTAACTTTCCCCCTTCCTTCCCTAATGAGCAGtgtattaaggttctccgggatgtgta	22	44244364	0.2	0	0.018	0.014
rs9682	FBLN-1	GTTTCTTTGGAGATCCAGTTTTTGGGTTCTGGXACACCCTCCAGGTTTAACCACATGGTCTCTGTCTTTTCCCGCTGTAGATATCAATGAGTGTTTGAGTATCAGTGCCCCGTGCCCTAT[C/T]GGGCATACATGCATCAACACAGAGGGCTCCTACACGTGCCAGAAGAACGTGCCCAACTGTGGCCGTGGCTACCATCTCAACGAGGAGGGAACGCGCTGTGTTGGTTGGTATTAAGAAAAC	22	44257686	0.2	0.475	0.003	0.655
rs2238823	FBLN-1	GGTGCTCGAGAGCGGTCATGGATGTAAAAGCTTTTGTAAACTGTAAATTGCTGCACGGTCAGCGYGAAGGGCTGACTCATTTGACTGAGGAGGGTGGACTTGGCTGGCAGGGAGAGGGGT[A/G]CAGCTGTCCTCCTTTCTGACTTACGCTCARGGGTCTTCCACCATCACTCCCTCTCTTTGTTCCCCCATACCAGATGCTTTGTAAGTGTCTGAGCAAGGTTCTCCAAGGTGATGTTTAGAT	22	44256857	0.2	0.267	0.019	0.013
rs2283663	FBLN-1	CTCTAGTCATTCATAAATTGCTGAAAAGTCGGCATTCATATCCACATTAGTGGACAATATTGTGGATATAGAACCAGAGCCTGGCCAACCTTGCTATGTGACCTTACTAACCATTTGTTA[A/G]GGTCCTGCCCCGGGTGTGTAGCAAGAACTCGGTCCTGCACTGGGGAGTGTCTCTAGCGGGGGATGAGAGACCACACTGGACAGGTGGAGGCCAGGCCTGGTGTGTGGGGGCCACAGAGAT	22	44262013	0.2	0.217	0.007	0.182
rs243866	MMP2	AAACTGACTCTGGAAAGTCAGAGCACACACCCACCAGACAAGCCTGAACTTGTCTGAAGCCCACTGAGACCCAAGCCGCAGAGACTTTTCTAGCTGTGATGATCAAGACATAATC[A/G]TGACCTCCAATGCCCCCCACAAGTATATTGCTCCTGATTCTTTCAGCCCCTGACCTTACTTCTCAAACTGTTCCCTGCTGACCCCCAGTCCTATCTGCCCCCTTCCTAGGCTGGTCCTTA	16	54069038	0.2	0.242	0.017	0.017
rs2285052	MMP2	ggattcttggcttggcgcaggaaaggattcaagagtgagtggggaattcgtggaactgagggctcctcccctttttagaccatatagggtaaacctccccacattgccatggcatttata[A/C]actgccatggcactggtgggtgcttcctttaacatgctaatgcattataattagcgtaaaatgagcagtgaggatgaccagaggtcgctttctttgccatcttggttttggctggcttct	16	54069658	0.03	-1	Monomorphic
rs2241146	MMP2	CAGGTGTGGACCAGGCAGAATGGACAGTGCCCTTGGGGCTGAGGCAGGGTTCTAGAAGCCCTTGCTGTGTGCCAGGTGTCAATCATTTTGTTGTTGGGTG[G/A]TCCACAAGGTCCCACGGGAGGGATTGGGATAACCAGGGAAGCAGGGGTTCTCTCTGGGAGCTCAGAGAAGCAGCTCCTTACCAACCAGTAGAGATGTTTT	16	54079735	0.03	0.0833	0.001	0.841
rs1053605	MMP2	AAGTTCCCCTTCTTGTTCAATGGCAAGGAGTACAACAGCTGCACTGATAC[C/T]GGCCGCAGCGATGGCTTCCTCTGGTGCTCCACCACCTACAACTTTGAGAA	16	54077108	0.2	0.075	0.011	0.075
rs1992116	MMP2	tggctggctggatggatgatggatggaaagatataggtatggatggatggatgggtagatggatggatgatagaagaatggaaggaCAGACCCTTTAATGAGGTCCTAGATACTGCCTGC[T/C]ATTCTCCAGGGAACTAGGGCATTAGGGTAAACCTCAGTCTTTAGTCAACTGAGTGGTGATCTTTATCTATAGCATGAAGAATACCACCTCTTTCTACTCTGCAGTCACTCACCACCCATA	16	54085392	0.1	0.483	0.001	0.931
rs865094	MMP2	ATGAGGTGTCTTTTGTGAAGGCTTGACATCTTAGGGAGTTTCAATACACAGTTCTTAGAAAATGAAGTCAGACAGACTTGAGTTTCATACTTGCT[A/G]GCCATGAGACATTGGGTTACTTTTCAGTGCTGTGAATGTTGGCTTTCCAATCTACAAAATGGGGCTTAAAAAATGCCCTTATATGGTATGTTGGGGAACTAAGCTAGGCTGAACTAATAC	16	54074733	0.03	0.133	0.005	0.297
rs7201	MMP2	AATTTAAGATTCCAGAGAGTGGCTCCTCCCGGTGCCCAAGAATAGATGCTGACTGTACTCCTCCCAGGCGCCCCTTCCCCCTCCAATCCCACCAACCCTCAGAGCCACCCCTAAAGAGAT[A/C]CTTTGATATTTTCAACGCAGCCCTGCTTTGGGCTGCCCTGGTGCTGCCACACTTCAGGCTCTTCTCCTTTCACAACCTTCTGTGGCTCACAGAACCCTTGGAGCCAATGGAGACTGTCTC	16	54097115	0.1	0.47	0.001	0.892
rs243848	MMP2	GGACATTGCCCTTGCCCCTAAACTTGCTCCAAAAACCTTCCTGAGACCTCACCCACTTCAAGCATAGACACTGCCCCCCAGACACCCACCTACCCAGACCCGCCCACCTGGGCTGAGACA[A/G]TGCCCATCTCTGGTGGAGCCAAGGTCCCTGCTTAGATCCTGCCCATCCAGGTGGAGGCACAGCCTCCAAAATCAGACCCTGGTAGACCAGATGCTGCTACTCACCTCCTGGGTAAGAACT	16	54081390	0.03	-1	0.006	0.44
rs2192852	MMP2	CTGCCCCCTAGGACTCACAAGCTCAGGGGAGAGAGTGACCAGGAGACAGCTTGTGACCTTACTATGTGCTCAGTGCAGTGAGCAGGGTGCTTGGGGCCCTGTGCCCAATCTAGGCTACAG[A/G]GCCCAGGGTTGCAGGGTTGCTTAAAGCTCCCTGATGGCCCATAATGGCCAGGTCAGTGGGCAGGTCCAGGGCCTGTCAGAATTAGGCAAGCCTGTCTTTATGTTGCTTTCATTCTTTTTA	16	54081977	0.1	-1	0.016	0.053
rs243847	MMP2	GGGCTGAGACAATGCCCATCTCTGGTGGAGCCAAGGTCCCTGCTTAGATCCTGCCCATCCAGGTGGAGGCACAGCCTCCAAAATCAGACCCTGGTAGACCAGATGCTGCTACTCACCTCC[T/C]GGGTAAGAACTGGCCTTCCTGAGGGGTCACTGCTCTTGTCTTCCCCTTCAGCCACCCTCCAGGCGGGCTTGTGACTACCAAAATTGGCTGAATTCTGAGCACAGATTACCAGAGAGACAA	16	54081499	0.1	-1	0.008	0.314
rs11541998	MMP2	CTGGTTCACTGTGTCTGTTTCTTTACAGATACAATGAGGTGAAGAAGAAAATGGATCCTGGCTTCCCCAAGCTCATCGCAGATGCCTGGAATGCCATCCC[C/G]GATAACCTGGATGCCGTCGTGGACCTGCAGGGCGGCGGTGAGCCACCCAGGACTGTCTCCGCTTTCTAGGACTCCCCGCCCCTAGCCAGGGCCCAGCTCC	16	54094264	0.03	0.0417	0.003	0.719
rs17242473	MMP2	GTGCCTGGGACTGAGTCTAACTTAGGTGTGGTTCATTAAGGTCAGCGTCATGTCATTGCTTCCTGGTGGTAGCCTCAGACTCTTTGCTGCGCCTTGACCC[G/A]TATCCCTAACCCCACAGCCATGTCCACTGTTGGTGGGAACTCAGAAGGTGCCCCCTGTGTCTTCCCCTTCACTTTCCTGGGCAACAAATATGAGAGCTGC	16	54081046	0.03	0.0417	0.001	0.879
rs243865	MMP2	CTGTGCCCCACCTTTTTCAGATAGAAAAAACTTTCTTCTCCAGTGCCTCTTgctgtttttcatctctgggccattgtcaatgttccctaaaacattccccatattccccacccagcactc[C/T]acctctttagctcttcaggtctcagctcagaagtcacttcttccaggaagccttccttgattGTCTTTACTAGTTTAGGGGCTGAAGTCAGGCGTTCCCAACAGCCTGCTGGAGTTCCCC	16	54069307	0.1	0.177	0.005	0.491
rs11639960	MMP2	ttgggatttgaaccctggcattctgtctcctgggaaaacatgttagtcttcactcttcactactattctatacCCGAGATGGTGGAATGGGGGTTCCAAGAGATGGGGGAACATGAAGGC[A/G]GTGGACAAAATATGAAGAAGACTTAGAGATGGGTGCACCAGTCATCCATAGAAGCCAGCATCCAAATCAGACCCCATGGAAGGAGCAGGTGCCCTGTGTCATGCTCACAGCAGGCCCGTG	16	54090771	0.03	-1	0.003	0.55
rs1805088	MMP9	AGACACCTCTGCCCTCACCATGAGCCTCTGGCAGCCCCTGGTCCTGGTGCTCCTGGTGCTGGGCTGCTGCTTTGCTG[C/T]CCCCAGACAGCGCCAGTCCACCCTTGTGCTCTTCCCTGGAGACCTGAGAACCAATCTCACCGACAGGCAGCTGGCAGAGGAATACCTGTACCGCTATGGTTACACTCGGGTGGCAGAGAT	20	44071031	0.03	-1	0.003	0.539
rs17576	MMP9	ACCGACGGTCGCTCCGACGGCTTGCCCTGGTGCAGTACCACGGCCAACTACGACACCGACGACCGGTTTGGCTTCTGCCCCAGCGAGAGACTCTACACCC[G/A]GGACGGCAATGCTGATGGGAAACCCTGCCAGTTTCCATTCATCTTCCAAGGCCAATCCTACTCCGCCTGCACCACGGACGGTCGCTCCGACGGCTACCGC	20	44073632	0.03	-1	0.002	0.796
rs2250889	MMP9	CGATTCTCTGAGGGCAGGGGGAGCCGGCCGCAGGGCCCCTTCCTTATCGCCGACAAGTGGCCCGCGCTGCCCCGCAAGCTGGACTCGGTCTTTGAGGAGC[C/G]GCTCTCCAAGAAGCTTTTCTTCTTCTCTGGTTAGTTACCTACTTTCCCTCCCCCGCCCGGTCAATCCCCATCAGTCAAGGAGGCTCAAGAGACCATCGAT	20	44075813	0.2	-1	0.002	0.601
my_rs3918241	MMP9	gcccaaggtcacatagctggaaaatggcagagccgggatggaaatccaggacttcgtgactGCAAAGCAGATGTTCATTGGTTAGTGAACTTTAGAACTTCAACTTTTCTGTAAAGGAAG[A/T]TAATTATCTCCTCTCACAGTCTCATTTATTAGATAAGCATATAAaatgcctggcacatagtaggccctttaaataCAGCTTATTGggccgggcgccatggctcatgcccgtaatcctagc	20	0	0.03	-1	0.005	0.526
rs3787268	MMP9	tcctagctactctggaggctgaggtgggaggatctcttgagcccaggagttcgaggctgtagtgagctatgattgcaccactgcattccatcctgggccatagaggatgtcgcttaaaac[A/G]aaaaagaagaagaagaaaGTCCTGTGGTTTGGGAAGGGAGGCTGAGTGAGGAGGGGCCTGTGTGCCAGAGGAGGCTTCACTGAGAAGCTTAGGGGAGCAGATGTTCTAGGGGTACAGAGG	20	44075138	0.1	-1	0.006	0.242
rs3918253	MMP9	TTATACGgcccctcctgccagacagtgcacagggccagggcgccaggctgggagagcttcgcgcaggcgggatttcagcccgcacttatttcggagcccttgccttgggcagcgcacaat[T/C]tgcgcagcagtactcggctaaccctCTTCCTCTCGACCTGTTTCTTCAGAGCACGGAGACGGGTATCCCTTCGACGGGAAGGACGGGCTCCTGGCACACGCCTTTCCTCCTGGCCCCGGC	20	44072918	0.03	0.4565	Bad cluster definition
rs3918278	MMP9	GACACAGTAAATCTCAAAAAATGCATTATTATTATTATGGTTCagaggtaaagtgacttgcccaaggtcacatagctggaaaatggcagagccgggat[A/G]gaaatccaggacttcgtgactgcaaagCAGATGTTCATTGGTTAGTGAACTTTAGAACTTCAACTTTTCTGTAAAGGAAGTTAATTATCTCCATCTCACAGTCTCATTTATTAGATAAGC	20	44069061	0.3	0.058	0.013	0.049
rs3918249	MMP9	GGTAGAAATGGGCTAGAGGCATCCAGGGGTGAGAAGGAGCTGAGGATGTCTAAGGAGGGGAGATCCCTGGGTGGTCAGAAAGCACTGGTGTCTGGAAAGCATTTAATGCTTTATTAAATG[T/C]TAGTCCCTgctgggcatgacggctcacacttgtaatcccagcactttgggaggctgaggtggtaggatcgctgaagctcaggagtttgagcccagcctaggcaacatagtaagatcctgt	20	44071543	0.1	-1	0.017	0.048
rs2274756	MMP9	TTCGACGTGAAGGCGCAGATGGTGGATCCCCGGAGCGCCAGCGAGGTGGACCGGATGTTCCCCGGGGTGCCTTTGGACACGCACGACGTCTTCCAGTACC[A/G]AGGTGAGGGCTGAGGAGGATCCCTTCGTGAGACACCACACTAAGCTCCTCTYAGTGAGTGGTCAAATTCTGAGCGAGGAAGAAAAAGCCCTTGGAAATGG	20	44076518	0.2	0.1364	0.003	0.706
rs3918280	MMP9	gggctcaagcaatcctcccacctcggcctcccaaagtgctaagattacaggaatgagccaccatacctggcCCTGAATCTTGGGTCTTGGCCTTAGTAATTAAAACCaatcaccaccatc[T/C]gttgcggacttacaacctacagtgttctaaacattttatatgtttgatctcatttaatcctcacatcaatttagggacaaagagcccccccccccccgtttttttttttacagctgagga	20	44070089	0.03	0.0217	0.001	0.699
rs617819	MMP3	ACCCCTTCTAAATTTCTTCTAGATATTATCTTTTATGTTTTGAGTATAATTGTATATAGTATAGACTATAGCTATGTATGTACACTTTCCACTTACATCTTTTATTTGCTTTTATAATGT[C/G]TTTCTTAAAATAAAACTGCTTTTAGAAGTTCTGCACAATTCTGATTTTTACCAAGTCAACCTACTTCTTCTCTCAAAAGGACAAACATAAATTGTCTAGTGAATTCCAGTCAATTTTTCC	11	102219926	0.1	0.3261	0.002	0.794
rs3025066	MMP3	TAAGTCACAGTTACTTTTCAAAAGGCATGAGTAGATCTTTCGAATAATAATTTTATTTTTACTTCCTTTAAAAATGACATCAGGATCAACATTACATTTAATCAAGTAATTTACTTACTG[G/A]TGGATCAATATGCACATGACAAACATTCAAAGAGCACAAATGAGAAGCAAATTAAAAATTTTAGTTCCCAGTTCTCCCTGTACTCATCCAGAGTCAAGACTTTTTGTGCATCCTTCCAGA	11	102215693	0.03	0.075	0.009	0.123
rs520540	MMP3	GAAATATGTTTTGTTCTTTTCCTTATCAGAAATGGCTGCATCGATTTTCCTCACGGTTGGAGGGAAACCTAGGGTGTGGATGCCTCTTGGGTATCCAGCTCGTACCTCATTTCCTCTGAT[A/G]GCCCAGAATTGATTTCCTGTTAAATATAAATAATTCAGAGTCATATTGAATTATAACAGTTAAGCCCTTTCGCTTTAGAAATACACTTTAGCATCTTTGATTTTCATGGTAAAGTAGTAG	11	102214635	0.1	0.414	0.002	0.847
rs655403	MMP3	CCTGGACAGAAAGAACCTTAATCATCTTTCTGTCACAAAGACATGAAAGTGTGAACATATATATAAAGTGAATTGAATCAACATCTAAAATGCAATTTTAATTCCCTACCACAATTGGCC[C/T]ATATATGCCTGCTGTCCCCTCCCCTGCACATCTAAATCTTCTCTGGTGGCCTCCTGGGAAAAGGGATTAGGATAAGAAGCAAAGCACAGTAAGTGTGTTTTTAGCCCATTGGCTGGATAT	11	102213717	0.03	0.1136	0.002	0.692
rs3025095	MMP3	GGGGAGGGGACAGCAGGCATATATGGGCCAATTGTGGTAGGGAATTAAAATTGCATTTTAGATGTTGATTCAATTCACTTTATATATATGTTCACACTTTCATGTCTTTGTGACAGAAAG[G/A]TGATTAAGGTTCTTTCTGTCCAGGCTTAAGAAATATGATGACAAACAGCATGTGCTACATACAGCAGGATGCGGCCCCTGTTCCGGATGGAGATATGGCTTTCAGAACTCTTTACAGTAC	11	102213621	0.03	0.0238	Assay failed-no cluster
rs650108	MMP3	ACCCAGGAATCAACCTGTCTGTGAGTGTTGGGTTGTATCCATAAACTGGACTGCTATTGATCATCATCTCTTAAATGAGCCATCATTATCAGGTAGAGGTGACAAGTGGGTGAGGTTAGA[G/A]GTAGCCCTTGAAAATCATATAGTAGTGTTAGGAAGACAAAACAAACACACAATGAGACAGTGACAAACACACAGTGAGACAGTGAGCCAAACTAAAAGACAATGGGAAGGGAACGCTAAA	11	102213997	0.1	-1	0.001	0.791
rs3025094	MMP3	TTTCTTTCATAGAAGACATTACTCTGGAAACCTATGACGGGAGACTCACTACAGTCTTCTGAAGAAAAAGGAAAGAAATTTTCTAATGGCAATATACCTGATTTCTATCTGTCATCCAGC[T/C]TAGAAGATGAGAGAATGGGGGAAGCTGGGTGAGGCAAGACGGTGAGGAAAATATTCTAAAGGTGAAAGATTGTTTTTCAATTTACATTTCTTTTTACATATATTTTAGGCACTTTTGGCG	11	102215293	0.03	0.0227	0.009	0.236
rs522616	MMP3	TTCAAAGCATCTGCTAATTTGAATTTAGGGAGGAGGGGAAAAGGTTGAAAGAGAATAAGACATGTGTAGAAGACAAGGACAGAGAGAATTTCAGTCCGGTAAGCAATGTAATTCATTTCA[G/A]TTCTACAACTATTTATGGAGCAGCTACGTGGGCCCATCACCCATTAATAAATTGGTTACAGAATTAAAACCAACCCAAAGGGAATATACTTCCTTCTTTTTCACAGACCCTCTTTGTTCT	11	102220258	0.1	0.1087	0.004	0.433
rs2239327	ABCC6	CAAAACAGCAACATGATATAATGTGTTAGCAATATAACAGTAACATTACAGTAACAGAACAAGGAAGAATTAATTAGTTGATGAATAGGGTAGAAGAAAT[T/G]GTGAGAGATGGACAGATGAATGGATGGAATGGGATGGAAGAATGAGAGATGGAGGGATGGGATTGGAGATGGATGGATGGATGCATGGATGGATGGATGG	16	16159883	0.03	0.2917	0.002	0.649
rs150468	ABCC6	taatagagtgcctggtccattgcaaacactcaatacatgtCTGCtgctcttattagccctatttcccagattggaaaaccaagactcaagggggtagaatgatctgttcaaggtcacGGG[A/C]ACAGCAAAGGCAGTATTGGTCTTCCCACTGCACAGTCATGTCCTTTCACAAAGACAAAGAGAAATGTCTGCTCCCACTATAGAAAAAGAGATTATTTTATAATAAACAGTGGCTAATAAT	16	16159501	0.03	-1	0.006	0.394
rs16967441	ABCC6	GGAAATGTCACCTTGACTTTGGTGCTGTTTAAATAGCCTTCCAGATGATTCTAAGGGACAGCCAGGGTTGAGAAACCACCAATTTAGTTTAAGTGTCTCA[C/A]TTCCCAGCACTGAGGCCGACTACTTCATTTACGGCTGGTCAGTGGGAGAACAAAACTGTAAGGGGCAATGAAGGCAGTTGGCCAAGTCAGTTTCACTCAT	16	16164911	0.03	0.2292	0.002	0.702
rs2283508	ABCC6	GTACAGGGCAAAGGCAGAGGAAGCACTTAGCATCCAGTCCTAACCCAAGTTTATCTCACCTCCCCCTTCCACTTGAGTCCAATTTCCTCTTTGTATTGGTCAGCTTTTGCTGTGACAATG[T/C]TATgtaacaaacaacccccagatcccagcagcttacaacagcaggtgtttcttccttatgGATCTGTGATTTAACTACTACAGCTTTGCCTTGGATGATTGGCCAGGGTCAGATGTACTC	16	16180009	0.1	0.407	0.01	0.2
rs3851722	ABCC6	CATCTGCCCAGCAATTCCACATACAAGCAATCATGTCAGTTCCCTTTTTTATACAAAGCGATTTTGTTTCTCTTCCTTTGCTATCTCTAGTCCTTTCAGCATGGTGAAAACAAGAAACGG[C/T]GGCATACCTGAGCCATCTCCATGttttttattttttatttttatttatttatttatttgagatggagtctcactctgtcacccaggctggagtgcagtggtgcaatctcggctcactgca	16	16189808	0.1	-1	0.011	0.147
rs212098	ABCC6	TGCCAAGTGGGAAAGCTGCCCAAGGACATGCGCCCAGCACACGCTTCCAACCCAGCTGTGAGGGCCAGGGAGCCGCATGGAAAGCAGGACTTCTATGGAGAAAACCTCAGCGCAG[G/A]CACACTGGGCTCTCACAGCTGCCGAGAGCCTGGGCTGGTGTCCAAAGAGCCTCTCTGTCTCCCTCTCCCCCACAGGGTTCTGGTCATGGACAAGGGGCAGGTGGCAGAGAGCGGCAGCCC	16	16151675	0.2	0.183	0.001	0.876
rs7190447	ABCC6	AAATGGTATCATTAAACTGTAGCAACCTCAGTGTCCACTCCTCCTTCACCAAGACCTCACGGTGATGTTAGGAACTGTCTACCAAGAGGCAGGAAAAGTACACAAGCAAAGTAACATGGT[G/C]CATTATCTATGGATATCTTGTTGGTCTCATCTAAttttttttttttttttttttttttttttagaaggagtctcactctgtcgtccaggctgcagtgcagtgatgtgatctcagctcact	16	16196627	0.03	-1	0.003	0.677
rs150466	ABCC6	GGAAGGATGAGCCCCAGACGGAGCTGAGCTTTCCTGCTCTGGGAGTCTCCAAGAGGACCTGTGGGGCTGTTCTTTTTCCCAGTCCTTGTCTAGCTATTTGAGGAACTATCCTGTGCACAT[C/T]TGTGCATGTacacatgcacacaaagcgtgcacacatgcatgcacatttgcacactcatacaagcatgctagcatgcacagcaacacaatgtgggcacgcatccacacacacacaagtgca	16	16184465	0.03	-1	Assay failed-no cluster
rs16967488	ABCC6	TGTTGCTATTCCGTTACTATAATTTCAGTTATTTTGCTGGAATGTTGCCATCATGTTACTATAATGTTGCTGTTTTGTTACTGTTACATTGTTATGTTGC[T/C]ACTCTGTTACTCTGTTACAGTCGTGTTGCTGGGATGTTGCTGTCATGTTATGATGTTGCTGTTGTGTTACTATTGCATTGCTATGTTGCTGTTTTGTTTC	16	16160197	0.03	0.2083	0.003	0.759
rs2238469	ABCC6	TCACAAGTTCCACCACGTCTAGAACAACAGGGCTACCAAGATCAAAAACTCTGCTGTCCCCCGATGCCTGGAACCTAGAGGCATTAGGTTCTCCCCTAGGTTCTAGTGATGCCTAGAGCC[A/G]TGGGGCTGCGCACTCATCACCATTAGCAATGCGCTGTGTCTTTAGAGAGAGCCTTATGTAGCTTATGACTGCGGAGAGGACATGTGTTAGCAGGACTGGGAGTGGGATCTACGGAGGGAA	16	16190572	0.1	0.212	0.006	0.272
rs2069860	IL6	ACATCATCCCATAGCCCAGAGCATCCCTCCACTGCAAAGGATTTATTCAACATTTAAACAATCCTTTTTACTTTCATTTTCCTTCAGGCAAAGAATCTAG[A/T]TGCAATAACCACCCCTGACCCAACCACAAATGCCAGCCTGCTGACGAAGCTGCAGGCACAGAACCAGTGGCTGCAGGACATGACAACTCATCTCATTCTG	7	22544278	0.2	0.0417	0.003	0.229
rs1800796	IL6	AGCAGGTGAAGAAAGTGGCAGAAGCCACGCGGTGGCAAAAAGGAGTCACACACTCCACCTGGAGACGCCTTGAAGTAACTGCACGAAATTTGAGGRTGGCCAGGCAGTTCTACAACAGCC[C/G]CTCACAGGGAGAGCCAGAACACAGAAGAACTCAGATGACTGGTAGTATTACCTTCTTCATAATCCCAGGCTTGGGGGGCTGCGATGGAGTCAGAGGAAACTCAGTTCAGAACATCTTTGG	7	22539486	0.03	0.05	0.003	0.523
rs1554606	IL6	AAGGCAGTTTATTCTTGGACAGGTATGGCCAGAGATGGTGCCACTGTGGTGAGATTTTAACAACTGTCAAATGTTTAAAACTCCCACAGGTTTAATTAGTTCATCCTGGGAAAGGTACTC[G/T]CAGGGCCTTTTCCCTCTCTGGCTGCCCCTGGCAGGGTCCAGGTCTGCCCTCCCTCCCTGCCCAGCTCATTCTCCACAGTGAGATAACCTGCACTGTCTTCTGATTATTTATCAAAGGGAG	7	22541947	0.1	-1	0.005	0.476
rs2069843	IL6	GAATTCCCTGGGCATCTTCTTGTGGTGTGGAGTCTGACTTAGCAAGCCTC[A/G]GGTGGGTTTGAGGGTCAAATTTCTACCAGGCTTATATCCCTGGTGATGCT	7	22543234	0.03	0.017	0.003	0.505
rs2069840	IL6	ACTATTCCTTAGGCAAAACTTCTCCCTCTTGCATGCAGTGCCTGTATACATATAGATCCAGGCAGCAACAAAAAGTGGGTAAATGTAAAGAATGTTATGTAAATTTCATGAGGAGGCCAA[C/G]TTCAAGCTTTTTTAAAGGCAGTTTATTCTTGGACAGGTATGGCCAGAGATGGTGCCACTGTGGTGAGATTTTAACAACTGTCAAATGTTTAAAACTCCCACAGGTTTAATTAGTTCATCC	7	22541812	0.03	-1	0.007	0.38
rs1524107	IL6	ATGAGTTGTAGCTTCATTTTTCTTAGAGA[C/T]TTTCCTGGCTGTGGTTGAACAATGAAAAGGCCCTCTAGTGGTGTTTGTTTTAGGGACACTTAGGTGATAACAATTCTGGTATTCTTTCCCAGACATGTAACAAGAGTAACATGTGTGAAA	7	22541459	0.03	-1	0.005	0.477
rs2069849	IL6	ACCCAACCACAAATGCCAGCCTGCTGACGAAGCTGCAGGCACAGAACCAGTGGCTGCAGGACATGACAACTCATCTCATTCTGCGCAGCTTTAAGGAGTT[C/T]CTGCAGTCCAGCCTGAGGGCTCTTCGGCAAATGTAGCATGGGCACCTCAGATTGTTGTTGTTAATGGGCATTCCTTCTTCTGGTCAGAAACCTGTCCACT	7	22544396	0.03	0.0625	0.016	0.054
rs1800795	IL6	TGCCAAAGTGCTGAGTCACTAATAAAAGAAAAAAAGAAAGTAAAGGAAGAGTGGTTCTGCTTCTTAGCGCTAGCCTCAATGACGACCTAAGCTGCACTTTTCCCCCTAGTTGTGTCTTGC[G/C]ATGCTAAAGGACGTCACATTGCACAATCTTAATAAGGTTTCCAATCAGCCCCACCCGCTCTGGCCCCACCCTCACCCTCCAACAAAGATTTATCAAATGTGGGATTTTCCCATGAGTCTC	7	22539885	0.1	-1	0.007	0.199
rs2069832	IL6	GCGTGTGGCCGGGGGCTGCCTGCATTAGGAGGTCTTTGCTGGGTTCTAGAGCACTGTAGATTTGAGGCCAACGGGGCCGACTAGACTGACTTCTGTATTTATCCTTTGCTGGTGTCAGGA[A/G]GTTCCTTTCCTTTCTGGAAAATGCAGAATGGGTCTGAAATCCATGCCCACCTTTGGCATGAGCTGAGGGTTATTGCTTCTCAGGGCTTCCTTTTCCCTTTCCAAAAAATTAGGTCTGTGA	7	22540673	0.1	0.475	0.005	0.509
rs2069857	IL6	CCCAATAAATATAGGACTGGAGATGTCTGAGGCTCATTCTGCCCTCGAGC[A/C]CACCGGGAACGAAAGAGAAGCTCTATCTCCCCTCCAGGAGCCCAGCTATG	7	22540074	0.03	0.0217	Monomorphic
rs2043055	IL18	AAAATAGAATAATTTTTCTAATGTCTTCTCCATTTTTCCCTAGTAGTTTCTTTTTTATTTCATGTGTTGATTTTGAATTCTTCATTCTTATTTTCTTACAATTCTTCTTGTTAGTTCTCA[A/G]TACATCTATGACTGATTACAAGTAGTGTGTTCTCATCCCCATTCCTCCTCTCCTCAATTTTCCTCTTCCTTTCTCATCCGTGTTTCTTTGCTTTAACTCTAATCTATGAAAATTATAGTA	11	111536834	0.1	0.442	0.007	0.187
rs5744256	IL18	aaaagatgatgcctacatttttcacttaggcaatttgtaccattcagtgaaataggaaacacaggaggaagagcaggttttggtgtatacaaagaggaggatggatgacgcatttcgttt[C/T]ggatctgagatgtctgtggaacgtcctagtggagatgtccaaaaactcttctacatgtggttctgagttcaggacaaagatttgggctggagatagagatattgaaggcttatgcataga	11	111528058	0.1	-1	0.005	0.295
rs5744257	IL18	TATATATACAGACACAGAAATGCTTATATTTTTATTAAAAGGGATTGTACTATACCTAAGCTGCTTTTTCTAGTTAGTGATATATATGGACATCTCTCCA[T/C]GGCAACGAGTAATTGCAGTTATATTAAGTTCATGATANTTCACAATAAGGGCATATCTTTGCCCTTTTTATTTAATCAATTCTTAATTGGTGAATGTTTG	11	111527192	0.03	0.05	0.003	0.464
rs795467	IL18	tcttgcttccagactctcctccattgttgccacagttattctcTCTGCCAGGCCAGAACTTCCCCTTCCCCTGCCTTTTTTTTTTTTTTTGCCTGCAAACCCTGCCTCATCTTTCATCCC[A/G]TAACTCCCAGCTTTAATAGTTCCTCTAGGAAAACTTCTCTGCTCTTTCATTCCTAGCTAATTATTCTCTCCTCAAAGTCCTACCTCCTTCACACCTGTTCATGCTTCTTAAATAGCTCTT	11	111536290	0.1	0.233	0.001	0.889
rs187238	IL18	GATGACAAAAGAAGATGCTTCTAATGGACTAAGGAGGTGCTTTCTTAAAGTCAGAAAGAGATACTCAGAAAGAGGTACAGGTTTTGGAAGGCACAGAGCCCCAACTTTTACGGAAGAAAA[C/G]ATTTCATGAAAATAGTGATATTACATTAAAAGAAGTACTCGTATCCTCTGCCACTTTATTTCGACTTCCATTGCCCTAGGAAAGAGCCTGTTTGAAGCGGGG	11	111540198	0.03	-1	0.004	0.552
rs360722	IL18	TGCAGTATATATGTGCCTTTTTACCAACACATTAAATAATAAGATCTACTGTGAGGACTAAACTTCTGTAATTTCAAAGTAGTAATGAGTTTAAACCATGTCTCAAGATCTCTGCAATAA[C/T]TGTAGCACAACAGAAAATAGGTATTTCTATTAATGACAGAGTCACAAGTACTACTAATAATACTGTGGTTTGTTTCCTGCAACTAATCATGGGAGGAATGCTAAATTTCAGAGGT	11	111531913	0.2	0.108	0.001	0.899
rs1946518	IL18	GGATAGTTGATACAGGCCATTAAGATTTACTTTTCAGTGGAACAGGAGTCCATTTTCATAAAACTTCTTTATCTGCTGTATCAGATGCAAGCCACACGGATACCATCATTAGAATTTTAT[G/T]TAATAATTTTTACACTTTCTGCAACAGAAAGTAAGCTTGGGGAGAGGGATACCAAAATTCAGGTAAGAGGGCAAATATTTACTTGCAGTTTCCAGTGTTAAAACTTTCTATTCCTGGAAT	11	111540668	0.1	-1	0.002	0.802
rs3093059	CRP	GGAAGAAACTTTGATATAATGCTATGTCTGTGATCAGGCACACATTTTACTGGACTTTTACTGTCAGGGCCGTCATTTAGTGCCAAGATGTCTAGAGAGTTCTTAATAAGTGTACTCAAT[C/T]GGCTGAGAAAATGTGTCCATGcaaaaaaccaaacaccgcatgttctcactcatagatgggaattgaacaatgagaatacttggacacaggaaggggaacatcacactctggggactgttg	1	156498209	0.03	0.0652	0.011	0.082
my_rs2808630	CRP	TAAATCTAAACATCCTACGAATGCTTTGTTAAGATTTTTTAATGTTCTCTGAATGCAAATACCAGCTGTTAAGATTTTCCTGGCTCAAATTATTAAGGCCAGAGGCTGTCTACCAGACTA[A/G]GTATAGTAAGATGCAAGCAACTGAATTCTGAAGAAAATATTAGCTCAACCTACATCCCTGGGGAGTTGGGATGGCCTTCTATAATTAAGACGTATCTGGATTATTTAACTAGAAAAGAGT	1	0	0.03	-1	Assay failed-no cluster
rs3122012	CRP	CCCCAAACATGTGGAACTGTAAGTTCATTTAAAATTTCTTTTGTTTATAAATTACCCATACTCAGGTAGTTCTTTACAGCAGTGTGAAAACCAACTAATACACCATCCTTGACTCACGAG[T/C]AGAGCTGAGAGATAGACCATGCCTCAATAACATTGTTTGAGTCTCTGAATCCAGTCTCACCTGATGCCAGCTTCACCTCACATCTTCTGTGGTTCATTAACCAATAAACTCCCTTTTTAC	1	157955947	0.03	-1	0.012	0.063
rs1417938	CRP	cacacacacacacacacacacCATGAAGGATGCTCCACTGTTCTGTTCATACAGTCTTTTTTTTTTTTTTTTGAGACTGTTCATGCAGTCTTAGACCCCACCCCCATACCTCAGATCAAA[T/A]CTCTCCCATAGCCTGGGGTGGCCCTTACCTGTCTGGCCAAAAGCATGAGAGAGGCTGGTCAAGACCAAGAAACACAACAGCTTCTCCATGGTCACGTCCTGCTGCCAGTGATACAAGGGC	1	156497259	0.1	0.2647	0.007	0.174
rs3122011	CRP	AGTCCTAGATCTCTTGCCTTARAGCTACCTCCTCCTGCCTGGATTTATATCCAAAGCAGTAAGGGAGTTTGCGCCACTATGTAAATAATTTTCCAACATTGCTTGTTGGGGCARGTGTCA[C/G]AGCTTCGGGAAGAGGGGAAGCAAAATTATTTCAGAACAGAGAAATCAATGTGAGTTATTTATTACAAACTCCTATGACTACTGAATTACCAATTCTTTATGACAGGAAAAATKAAGAAAT	1	156497553	0.03	0	Monomorphic
rs1205	CRP	TGGGCAGTCCAGGTGTAGATCTGGTTCCAGACAAGGCTGATTCAGAGACTCCACGTGGTCAAGGCTCTGTTGTTTGTCAATCCCTTGGCTCCTCCACTTCCAGTTTGGCTTCTGTCCTCA[T/C]AGTCTCTCTCCATGTGGCAAACAAGATGGCTACTGGTGGTCCCAGGTTCACGTCCTCTCAGCTTGGAAATCCAGCAGCAAGAAGATGTCTCACTCCCAAAGTCCATAACTCAATC	1	156495306	0.2	0.333	0.002	0.596
rs1800947	CRP	TCATCTTGGGGCAGGAGCAGGATTCCTTCGGTGGGAACTTTGAAGGAAGCCAGTCCCTGGTGGGAGACATTGGAAATGTGAACATGTGGGACTTTGTGCT[C/G]TCACCAGATGAGATTAACACCATCTATCTTGGCGGGCCCTTCAGTCCTAATGTCCTGAACTGGCGGGCACTGAAGTATGAAGTGCAAGGCGAAGTGTTCA	1	156496511	0.2	0.0455	Monomorphic
rs3091244	CRP	GAAAGGGGTTAGTGATAATGTCCATCTCCAGAAGCTGTCAGATTTCCTTTGTCAAACTCTATGATTTGGGCTGAAGTAGGTGTTGGAGAGGCAGCTACCACGTGCACCCAGATGGCCACT[T/C]GTTTAATATGTTACCATTTCCCATTATTTTCGCAGGATAGATAGCCAAAGTGGAGCCCTGAGAGATTTCTTCATTTTTCCTGTCATAAAGAATTGGTAATTCAGTAGTCATAGGAGTTTG	1	156497738	0.03	-1	0.011	0.068
rs1130864	CRP	TTGTTCCCCTATATGCATTGCAGGCCTGCTCCACCCTCCTCAGCGCCTGAGAATGGAGGTAAAGTGTCTGGTCTGGGAGCTCGTTAACTATGXTGGGAAA[C/T]GGTCCAAAAGAATCAGAATTTGAGGTGTTTTGTTTTCATTTTTATTTCAAGTTGGACAGATCTTGGAGATAATTTCTTACCTCACATAGATGAGAAAACT	1	156496164	0.2	0.3043	0.006	0.391
rs1042714	ADRB2	AGGCGCCCCCAGCCAGTGCGCTCACCTGCCAGACTGCGCGCCATGGGGCAACCCGGGAACGGCAGCGCCTTCTTGCTGGCACCCAATGGAAGCCATGCGCCGGACCACGACGTCACGCAG[C/G]AAAGGGACGAGGTGTGGGTGGTGGGCATGGGCATCGTCATGTCTCTCATCGTCCTGGCCATCGTGTTTGGCAATGTGCTGGTCATCACAGCCATTGCCAAGTTCGAGCGTCTGCAGACGG	5	148186666	0.2	0.5	0.001	0.72
rs1800888	ADRB2	TGTGCGTGATCGCAGTGGATCGCTACTTTGCCATTACTTCACCTTTCAAGTACCAGAGCCTGCTGACCAAGAATAAGGCCCGGGTGATCATTCTGATGGTGTGGATTGTGTCAGGCCTTA[C/T]CTCCTTCTTGCCCATTCAGATGCACTGGTACCGGGCCACCCACCAGGAAGCCATCAACTGCTATGCCAATGAGACCTGCTGTGACTTCTTCACGAACCAAGCCTATGCCATTGCCTCTTC	5	148187078	0.2	-1	0.002	0.333
rs3729943	ADRB2	AAGCCATCAACTGCTATGCCAATGAGACCTGCTGTGACTTCTTCACGAACCAAGCCTATGCCATTGCCTCTTCCATCGTGTCCTTCTACGTTCCCCTGGTGATCATGGTCTTCGTCTACT[C/G]CAGGGTCTTTCAGGAGGCCAAAAGGCAGCTCCAGAAGATTGACAAATCTGAGGGCCGCTTCCATGTCCAGAACCTTAGCCAGGTGGAGCAGGATGGGCGGACGGGGCATGGACTCCGCAG	5	148187246	0.03	-1	Monomorphic
rs3918169	NOS3	GGCTTCTCCCGCCAGGCCAGTCCAGTGCAGCCCCTCACCCACACCCACTGCTACCCCAGTTCCCCTGCTTCGGCCCGCACCCTCCCTCACACCCCAGCCCACAGACTCGGGGCTGGCCTT[G/A]GTTACTGGAACGCCTGTGACCACAGCACTAAGAGAAGCAAGCTGCCCCATGGGGGACTTGGTCCCATGGCCTTGGCCTCCTTCACCATCACTGGCCGCCAAAGAGTTTGAAATAAAGCCA	7	150132254	0.03	0.1957	0.021	0.019
rs2566518	NOS3	CTCTAGGCCCGCCTCCTCCCGCCCCTGCCCCGCCCCTTTGGCTCTGCCCCTGTTGACAMCRMCCCAGGGCACGCAGGCCCCACCAGGCCCGCTCCGGAGA[A/C]TTTCACGTCCAGGGCCAGCCAGCAGCCCCGGGCTGCGCCCCCGCGCCCACCCCCACCAGGGCCCGCCCTAACCCCGCCGCCCCGCAGACCTACGTGCAGG	7	150148372	0.2	-1	Monomorphic
rs3918174	NOS3	gtgggtgggtgtgagtgtgtgggtttgtgggtgggtgtgggtgtgagtgggtgggtgAGGGGGGCATGGGGATGGGTGTGAACATGTAGTTGTTCTTTCAGGCATAGGACCCATAGCTCT[G/A]GAGCTTTCATCAGATTCTCAAAGGGGACCTTGACTCGGAAAAGGTTAAGACCCATTTTAGAGATGAGAAATTAAAGCCTGGAGCTGAGGAGCGACTGGCCCAAAGTCCCTCTCTGCTCTG	7	150134942	0.03	0.1957	0.005	0.284
rs10952296	NOS3	ACCCAAGACCTTACCCTGGCAGTGGCAGGGGTCTGCCAGCCTCTGGGGGCTCTTGGGAGTCTGGACCAACTTCCACCTTCCCAAGGGAAATGCAAGAATCTCCAGGCCTTGATCAACCTT[C/A]AGGTTTAGATTCTTCCTTCAACACCACTGCCCTGAgtgtgtgtgtgtgtgtgtgtgtgtgtgtgAGAGAGAGAGAGAGAGTGCACGTATGCATGGATGTATGTGTGTGTGTCCgtttgtt	7	150315763	0.1	-1	0.014	0.084
rs1800783	NOS3	GCCTGTCACCTTGACCCTGAGGATGCCAGTCACAGCTCCATTAACTGGGACCTAGGAAAATGAGTCATCCTTGGTCATGCACATTTCAAATGGTGGCTTAATATGGAAGCCAGACTTGGG[A/T]TCTGTTGTCTCCTCCAGCATGGTAGAAGATGCCTGAAAAGTAGGGGCTGGATCCCATCCCCTGCCTCACTGGGAAGGCGAGGTGGTGGGGTGTGGTGGGGCCTCAGGCTTGGGGTCATGG	7	150127045	0.1	0.4	0.002	0.694
rs891511	NOS3	CAGAGGCCAGACAGCCTGGGGCGGTGCCTGCACCGCAGAACTGGTCCCGGGCC[A/G]GGCAAGCAAGCACAGGGAGAGGTGGATCCCTGGGGGCTGTGGCTTTTTAAGCCTGGGCTTCCTCAGGGGCAGTGCTGCCTGTCTGGGGATCATGTCTGCAGTTGACAAGGGCTCGGTCTC	7	150142491	0.1	-1	0.002	0.803
rs1799983	NOS3	CCCCTCTGGCCCACTCCCCACAGCTCTGCATTCAGCACGGCTGGACCCCAGGAAACGGTCGCTTCGACGTGCTGCCCCTGCTGCTGCAGGCCCCAGATGA[G/T]CCCCCAGAACTCTTCCTTCTGCCCCCCGAGCTGGTCCTTGAGGTGCCCCTGGAGCACCCCACGTGAGCACCAAAGGGATTGACTGGGTGGGATGGAGGGG	7	150133759	0.2	0.4	0.001	0.749
rs3918227	NOS3	GGCTGTTTTTGAGGCGCACTCGTGTTGCTGCGTGACTCAGTATTTCACTCATTCTGCTGCTGAGTGCCGTTCATTGTGTGAATATCCCCAGTTTGTTTAC[A/C]CATTCTCTTGTTGGTGACACTTGGGCTGTTTCCAGGTCGGGGCTATTATGAATAAACCTGTTATGAACATTCTTGTACCCGGCTTTTGTGGGCTTATGTT	7	150138594	0.2	-1	0.004	0.651
rs3918232	NOS3	GGCCAGGAGGGGCTGCAGTACCAGCCGGGGGACCACATAGGTGTCTGCCCGCCCAACCGGCCCGGCCTTGTGGAGGCGCTGCTGAGCCGCGTGGAGGACCCGCCGGCGCCCACTGAGCCC[A/G]TGGCAGTAGAGCAGCTGGAGAAGGGCAGCCCTGGTGAGGGGCAGCCTGGGAAGCAACAGGGCACAccagccccatgcccagccccacccccggccccagGCCTCCAGGAGCTCAGGACCC	7	150144288	0.2	0.0238	0.006	0.101
rs1808593	NOS3	TAACATGTCAAGGGTGTGGTGTCATTAGGTCACTTCAGAACTCTGGCTAAGCTTTGGCTCTCTCATTCATTTAGACTCAGAGTTCTGCCCTGAAACTATAGCTCCCAGAGCCAGAGCTGG[G/T]ATCAAACCGGCTGGCCCTGTGGCTTTCTGAAAGCTTCTGTGTTCCTCTCTATGTCCCTGGGCTGTCTGATGTTGGGCAGCATGGCACCTGGGAACTACAGTCACTAAATCCTCACTCAAT	7	150145950	0.1	-1	0.002	0.684
rs3918188	NOS3	CCTCCCCTGCAGCTGCGAGGACGATCTGCCTGCCCCAACAAGTGGGGATTCAGCAACTCCACTTCTAAGGATTACCCAGCTGAAGCATTTAAAAGTGGGAGCAAGGCACACGTACAAGGG[C/A]GTTTGAGAGAGCACCTGTTCCCAGACCACCGAGCTGCCCTTCAGTCTCAGTGAAGTACAATGTAGCCACTAAAAAGACTGAGGTCATGTtttggaaagtccaggccggaggatcgcttga	7	150140429	0.1	-1	0.004	0.394
rs3730006	NOS3	GCCGCCGCCCGAGACATCTTCAGCCCCAAACGGAGCTGGAAGCGCCAGAGGTACCGGCTGAGCGCCCAGGCCGAGGGCCTGCAGTTGCTGCCAGGTGGGCCCTGCCCTCACCCTAACCCG[G/A]CTGGTTCTCTGAAGCCCCCACACCCCGGGACTAAAGCACTCTGGGGCCAGGCCCTGCTCCCTAGCTCAGGCTGCCTCATTTGCCCCTCCCCGCCCCCAGGTCTGATCCACGTGCACAGGC	7	150143825	0.03	-1	0.001	0.438
rs753482	NOS3	ACCAGGATGGTGGCCCTCCTGGGGGTGGGGAGAGGGGCACTTATGGGGAGTCAGAGAGGGGTGGGGGCGGGAGAATGTGGGAGGAGGAGGGTCCAGGGTCAGGGTGTTCAGGACAGGGGT[T/G]GGGGGGCGGTAAAGCCGTCGTCCTCACGTGGACTTGCTGCTTTGCAGGTTTTCCACTGAGCGGATTGTAGCCTGGAACATCTTCCGCCTGTGCACGTGGATCAGACCTGGGGGCGGGGAG	7	150144031	0.1	0.3043	Bad cluster definition
rs10829061	ABI1	ATCGTAAGCATGAAGCCTAGTAGCGATAAGaaaaatattaatatatttagatataatttttaaaattCTGTATGTTTATTTCTTAAATACCAGAAAACATCAAAGTCAAAAGCCAAACAG[C/T]AATATGAGTAAATATTTGCCAATATATGAGGGTCTACTCTCTTCAAACAGAAAACAAAGGATTCTTACAAGTCAGTAAGAAAAGAAACTTCTAAATAGAAAAGTGGGCAAAAGATACAAA	10	27103830	0.1	-1	0.002	0.605
rs2306236	ABI1	AAGCACAAGCTTACTTGAATTTTGAGAATAAAGTGGACCTCCATTAACATGAGGCTGAGCAGAAAATTGAGCAGTCACAGAGGGAGTTCGTCTGTATCCA[C/G]CAGAAGATGTCGAAGAAGTAGTAGAGTTGTGTCGAGATATCTGCCTGGTCATTGTGCCATACTGGGAACCAGGAGCTGAGCCCGGGGCTGCTGAAAAGCA	10	27088083	0.2	0	Monomorphic
rs10741118	ABI1	TGGCTCTCTTAGGTAGACCCTAAAGGTTTATTGCATTTGTTCTGTTGGCTGGGTCTTGGACCCTGGGGAGCATAATTGAAGTCAATATTGCAGTCTGGCCTCATCCTGCTATCCTGTTGA[C/T]AGTAACTGTAATGAAATGTGTTATAAGAAAAACTGAATGGATCTGGTCCCAGCCTCTGTCGGTAAGATTAATCAGAGTGACAAATGAAGTTGCATAATCATGGGAAAGAAATCTTACCAG	10	27114018	0.1	-1	0.012	0.129
rs10829065	ABI1	ACTCATTTTGTTCCATACCAACTTGCTACATATGTTTGTATTATATAAGGAATGGTCTTGAGGGATCAAGAAACAGTGTCTCCCTCAGGAGTAAAAGGCA[A/G]GTTTGTTTGCTGTCTAGTACAATAAAGATATCATCTCCAGTTGGGTGTGGTGGCTCATGCCTGTAATCCCAGCACTTTGGGAGGCCGAGTAGGGCAGATC	10	27114336	0.2	0.05	0.015	0.028
rs3818409	ABI1	ATTTATTGAGAAAGTAATGATTAGAATGTATATCTCCATTTATTGCCATATTGAGATGGGAATAAATTGCAGCTTCCTATGTAAATAAATTTAGCTTCCT[A/G]TTTAAAGAACAGTGGCTTATGGGTGACTGTACTGAGAAAAATGTACATTTTAAAGTTTGCTATTATTGAGCATTTAAAAAATTATAACCATAATTTTTAG	10	27098279	0.2	0.356	0.012	0.136
rs12779919	ABI1	ccaggctggtctcgaactcctgggctcaagcaatAACgatcttgcacagaatacagggttttggtagcaccaaaattactgcaggtttattggactgatcagcacacagctatagcacca[C/T]tcaaaactgaaagcaaatgtctcttgttcactggtgcaaagctactctctcccagcctccctcatccctcaacctcagctgctttatgaagaaagatgattaggagtggggccaagttct	10	27109496	0.03	-1	0.004	0.561
rs3916988	ABI1	CCCACGTAGATCCTCAATAATTTAAGATGTAAAAGGTTCCTAACAAAACATCTGAGAAACCAGAGCACTGACTCAGTTAGTGTTTCCATTCTAGGTACCC[A/G]CCCTACCTCCCCAGTGCCCACAGTAACTAGGTTTTTGCCTATATAAAACTAAACAGTCTCCTAAAAGATGCAGTTACTTTGAAGGTTTGTTATATAAGGT	10	27142963	0.2	0.483	0.009	0.261
rs17816509	ABI1	TGTGCCGTCTGACTTAAAAGTAGGTCCCACATAACTGGGGAGGTGGGGGGGAATGGGGGGAGCGGGGAGAAGTAGGACAATATAAACAACACATTCTTTA[T/G]AGGCACACACAGTCCTTGGGAGTATTTCTTGTTTGGAAGTCGGGCATTGCCTCCCTTCAGAAAATGTGATGACTTGCACACCAAGGGAAAAATCACTATA	10	27113541	0.03	0.0682	0.001	0.845
rs11015290	ABI1	ATGCCAACAGAGATTTTAAAggttctaaatttatatgggagggcaaaggggaaagaatggctaagacatggtctaaaagaaaaactagaagggaggagggtaacttgcctattgagatac[G/A]aagccatagtaaagaagatagtagggttcttacagggttaaataaatggaccaatacaacagaagagagaattcagaaaaaaaatcatgcttataaggAAACTTGGTATCTTACAGTGAT	10	27120554	0.03	0.0417	0.001	0.84
rs6443266	ARPC4	GAGTAGCAAAGAGCTCCTGTTACAACCTGTGACCATCAGCAGGAATGAGAAGGAAAAGGTTCTGATTGAGGGCTCCATCAACTCTGTCCGGGTCAGCATTGCTGTGAAACAGGTAAGTTC[A/G]CCATGGAGGAGGCCCAACGTAAGGCCTCTTTCAGTCCTTTCAGCCTCTTTCAGTCCGGGGTCCCCATCTGAGAGATCAGTGTGCCAGATTCCAGATTCAGAGTGCAGGAAACCTAGCCTC	3	9816989	0.1	0.22	0.003	0.744
rs159143	ARPC4	TGGCTTCACGGTCAGCCTTCGAAGCAGGTAGGGGCTTTTCCTGAGCCCTGTAGGAACCCGGAAGTGGGGTCTCCTAGGCTCTTTGGAGCATTTCGAGGGTACGTAGTCGGCCTCTTAGCC[G/T]CTGAGGCATGAAGCAAGTCCACCTGCCTATCCACAGTGGAACTTCACGACATACGCCCTTTGTCCTCTTCTGCCTTCCTGACCCTACAGTTGCTTAAGGCAGGCGGCCACACTTCCTTAT	3	9810140	0.03	0.108	0.008	0.155
rs7637785	ARPC4	TGAGAGCCCCCATGCCTAAAGAAAGCAACCTCAGTTCACCAGGCAGGACGCTGGCAGGGCTTTCTAGCAGCCTCCATGCCAGGGCACAAGGGAGCTGTGGAGAAGCTCTCATGGCTCTTA[A/C]TTTTTCTGCCTTATCTAGTGCTAGGCTTAGGGCCGGTGCCCATAGGTCACTTCTGAAAGCTGGCTGAATTAGAGCATGACCACAAGGTGTCCTGGGACCCAACTCTGCCCCTCACAGATA	3	9822673	0.03	0.223	0.006	0.421
rs2276797	ARPC4	TGTTCGGCCTCAGGGCAGTGGGTCGGTGGGAGATGTGGCTTTGCCGCAGGGGCGCGGGGC[C/T]GAGGGATGTCCGGGGGTTGTGGGGACACGATGAGGGTGGGAAAAAGAGACGGGGCGGGGG	3	9809905	0.03	0.129	Assay failed-no cluster
rs2434980	LOX	CAAAAATCACCTGAGAAATGAAAAGCAACCCAAAAGTACCCAGGAGGCCCATTTACTTACTGATGACAACTGTGCCATTCCCAGGAATATCTTGGTCGGCTGGGTAAGAAATCTGATGTT[T/C]CTTGGTTTTTCACTCTTTGGGGAAATCTGAGCAGCACCCTGTGATCATAATCTCTGACATCTGCCCTGTATGCTGTACTGTGATTTTGAAAAAAGAAAAATTATTATATTCATGGAATAT	5	121439058	0.03	-1	Monomorphic
rs10040971	LOX	CACAATATGGGCCATAAAACCTGCCAGGTTTTCTGTGCTGTGGGCATGTTCAGAAGAATGTATGTGACTCTGTTTTTTCAGTGCTATCCTTTTGCTATCACAGGCTTCATCTATCTCTAA[T/C]GTTGTGACAACACTTGTAAAGCACAGTCTCTGCTTCTTTATGTAGAAAGTCCTGGGTTTTTGTATCAGGCAGAAATTTCTATTAATTATGAGATTCTAGTATAGCTCTGCTATACCTGTC	5	121432686	0.03	0.161	0.002	0.857
rs2956540	LOX	GCACCCATTCTGTATTCCTTAACCGGCTTAGTAAATAACTGTAAAAAAAGATATCTCTGTTTTTTCACCTGTGAAACCATTCCTTCCTTCTGTTTTATGCTGAAAATAGAATAGTGGTTG[C/G]GGTTAGCAAATGGAGGAAAAATAAGTTTCTTTAAAAGCACTTTAAAAAGTTGCCTCTTTTAATAATGCAAATAAGAGCAGAAGGACACCATTTCTTTCTCCACACATATATATTTAAATC	5	121437079	0.1	-1	0.001	0.913
rs10519694	LOX	AATATGACATATTTTGTTGAAGGGGTAAATGCATGACTAAATTGATGAATGCCACATCACTCCACTTGCTAAAATATTCACATCAATAAGTAAATGAATG[C/T]CTTCTACAGGCTGGGAGGAGAAAAATATAACAAATACAATCCTTGCTTTTAAGAATGTTATAGTCTAGAGAAGTTTCCTCAGATTGGAGTCTGTAGGTAT	5	121435118	0.03	0.258	0.01	0.102
rs2070633	AHSG	TCAAGTGATATCTTCCATACTTTCATCTAAATCTTTTCATTTGAGCCTGCTCTATGAAACAGGTGGAAGAGGTATTAATCTCTTCACTTTCCCACCCTAT[C/T]TTGGAATAACCTGAACCTTGGGTATCAAGTGCAGCCCAAGAGTGAGGGCTGGGGGGAGGCAGGGTTCCCACTCCTATCAGTCTAAXGCTGGCCTTCTGAT	3	187818643	0.2	0.483	0.011	0.165
rs2593813	AHSG	GTATGCCTTTTCTCCTCTCAGCCCAGCTCTGTTTGCCTCTCATTGGTTCTGCCTGATTCACTAGTACCTGAAGCCTCAGCATCCCCTCCCCTGGGAGAAG[C/T]TCCGCATTTTATGATGTCCAGGTGTGCCCAGAGTGACTGCCTGAAAGCGTTCACAGCTCTGGCGAACAGGAACCGGGTACACCTGGGTTTCTCAAGGGAA	3	187815273	0.2	0.328	0.005	0.471
rs2248690	AHSG	GAAAGACACACTGTAATTCTGCTGAGTCTGCAAAGAATGTTCAAGGGGTATTTGTGTCCGTAGCTGCTCGTGCAGCATCTCAGCCTGCGGTGTCAGACTCGAACCCAGAGCTGTGTCAAA[T/A]GAGTCAGGACTCCCCTCTGCTGCCCTTGTGCACTGGCAGGGGCACTAGGTTACTAGTGCTAGGAGACTCTGGTCAGTGCCCATCTGTGCTGTCACATGCAGGGCCCTGGCAGTGAGGTCT	3	187812790	0.1	0.2917	0.008	0.314
rs2077119	AHSG	AAAATCTTGGCATCTCCTATACACATCTGTACCTTTGCTATATCTGTGGGCCTTGTTCTCCCTGTAGGACTCCTCTTGGAAAGCTAACTCCCCCTGACAT[G/T]GGAGAATTTTATCAAATTGCTGAGTATCCTCCCTTCCCTCTCACAGACCCCATGGCATGCTCAGATCACAGTAGAAGACATTTCCTCTGCTGCCAAACCC	3	187813164	0.2	0.442	Assay failed-no cluster
rs2227401	FGB	AATCCTTACAATAATCTTGTAAGGCAGATTCAAACTATCATTACACTTATTTTACAGATGAGAAAACTGGGGCACAGATAAAGCAACTTGCCCAAGGTCT[C/T]ATAGCTGTAAGTCAACCCTACGGTCAAGACCTACAAGTAGCCGAGCTCCAGAGTACATTATGAGGGTCAAAGATTGTCTTATTACAAAXAAATTCCAAGT	4	155843986	0.2	0.225	0.011	0.176
rs1800790	FGB	GGGTCTTTCTGATGTGTATTTTTCATAGAATAGGGTATGAATTTGTTATTTTGTTATTTTGATTAATGTCTAAAACAAAAGATAAACACATTATGATATAACATTACTATTGATTTTAAT[A/G]GCCCCTTTTGAAATAGAATTATGTCATTGTCAGAAAACATAAGCATTTATGGTATATCATTAATGAGT	4	155841313	0.03	0.1875	0.007	0.216
rs1800787	FGB	CATCTCTCTTTGAGGAGTGCCCTAACTTCCCATCATTTTGTCCAATTAAATGAATTGAAGAAATTTAATGTTTCTAAACTAGACCAACAAAGAATAATAGTTGTATGACAAGTAAATAAG[T/C]TTTGCTGGGAAGATGTTGCTTAAATGATAAAATGGTTCAGCCAACAAGTGAACCAAAAATTAAATATTAACTAAGGAAAGGTAACCATTTCTGAAGTCATTCCTAGCAGAGGACTCAGAT	4	155841620	0.03	0.1875	0.002	0.762
rs2227421	FGB	TCGTAGGAAAACCATGACGGAAAGGAAAAACTGATGTTTAAAAGTCCACTTTTAAAACTATATTTATTTATGTAGGATCTGTCAAAGAAAACTTCCAAAAAGATTTATTAATTAAACCAG[C/A]CTCTGTTGCAATAAGTTAATGTTTTCTTGTTTTGTAATCCACACATTCAATGAGTTAGGCTTTGCACTTGTAAGGAAGGAGAAGCGTTCACAACCTCAAATAGCTAATAAACCGGTCTTG	4	155849829	0.03	0.3261	0.003	0.735
rs4220	FGB	ATGCAGCCAATCCAAACGGCAGATACTACTGGGGTGGACAGTACACCTGGGACATGGCAAAGCATGGCACAGATGATGGTGTAGTATGGATGAATTGGAAGGGGTCATGGTACTCAATGA[A/G]GAAGATGAGTATGAAGATCAGGCCCTTCTTCCCACAGCAATAGTCCCCAATACGTAGATTTTTGCTCTTCTGTATGTGACAACATTTTTGTACATTATGTTATTGGAATTTTCTTTCATA	4	155849364	0.2	0.208	0.007	0.184
rs2042642	FGB	CCAAAGAAAACAAGAAAGAAAGCCTAAACCAAAGGCCCAATATGTTTATGTTTTGAATTTTATTTCCAAAATAAACAAACAAAATAACAGTGATGGTAATGTGGGTCAGTGAAACATTAG[C/G]AGACTGCCATGACTACAGGCTTTCTCTGCATGAGAGAGCCACCACTGCAAGAAACATCAGTGCACCCACCAGGTCTGGGTCAGCGTGAAGACAGCCTCCAGCATCAGGGGCTTTTCTTTC	4	155844826	0.1	0.1957	0.006	0.231
rs2227412	FGB	TTTAGAGAGTTCCAGAAGAACTCACACACCAAAAATAAGAGAACAACAACAACAACAAAAATGCTAAGTGGATTTTCCCAACAGATCATARTGACATTAC[A/G]GTACATCATAAAAATATCCTTAGCCAGTTGTGTTTTGGACTGGCCTGGTGCATTTGCTGGTTTTGATGAGCAGGATGGGGCACAGGTAGTCCCAGGGGTG	4	155846700	0.2	0.125	Low signal strength
rs2284746	MFAP2	TTGGAATGTGGCGGGTGGGGTGGGGGGGGGGGGTCCGGTGGGAATGGCCGAGACAGAGACGCAGAGAGACAAAGAGAGATCAGAGACGGGAGCGCGAGGGCGCGCGGAGCAAGTTTCCGC[G/C]GCTGATTGTTCCCAGCTGTGCGGCGCTGCAACATCTGGGTTTCTCCCGCCGGGACCCCTCCCCCTGAGCCCGGCTCTGXXGCCGGCAGAGCCCTCCCTCCGTCTGATGTCTGAGC	1	17051981	0.2	0.417	0.005	0.509
rs761423	MFAP2	GTGCCCATGAGGAGCTCCTCCGAGGTAGGAAGGCCACCTCCCCAAGACCTCCCCTGTCCCCACACCCGCATCATTATCTGGCCACCTAGCCACCCACCTGATGTTTATTCAACAC[A/G]TATTATCCACCAGGCCCACTTCCAGGACACCCTGAGCTCCCCTCCTTGCTACTTTTCATCCTCAAAACACTCCCATCACCAGAGTTGGGGGAGGGGCAGCGGTTCCCATCACCCAGCTCC	1	17046978	0.2	0.492	0.006	0.231
rs761422	MFAP2	TGGGCTATCCCAGTGGGATTGGGTGGAAGTGGGGCTGAGACCTCCCGTGCCCTGTCCCCGCAGCCTCCGCCGTGTGTACGTCATTAACAAGGAGATCTGTGTTCGTACAGTGTGTGCCCA[C/T]GAGGAGCTCCTCCGAGGTAGGAAGGCCACCTCCCCAAGACCTCCCCTGTCCCCACACCCGCATCATTATCTGGCCACCTAGCCACCCACCTGATGTTTATTCAACACATATTATCCACCA	1	17047086	0.03	0.4565	0.012	0.136
rs11203277	MFAP2	AACTTACCAGCCTCACAGAATGTCAGATGGGGAGGCCTCTGGGGTACTCGGTCACCCGGCCCATGGAACAGATGGGGCTGTTGAGGCCTGGGACTGGGCCCAGCCTGTGCACCTCGACTC[C/T]TTCCAGCCTATGCTTTCTTGCCCCTTTCTCTGGCCCCTCCTTAGATCCAAGCCCACCCTCGGGACAGTGACAGGCCTTCCAGGCAGCATGGCAAACAAGTGCAGGTTTGGATGTGAACGT	1	17045033	0.1	0.1739	0.006	0.463
rs11728697	OPN	GATGTACCTACCCCTCCACAACAGATGAAACTGTGCCAGCCAAACAACAAATGGGCATTGTCCCCAGAAGCTTGGACAAAAAGGCACACAGAGTTCAATTCCAGTTGAACAGAATAAAGG[C/T]CAAAATAGAGCTGCCTTGGGGGTCACTGCAATTAGACTGCTTAATGAAGACATTAAAAGAAGTATTCTGTGTTCGTTTGTGTGTGGAGGGGTGTGTGTGTCTGTTTTTCAACTGATTTGA	4	89256120	0.03	0.3958	0.001	0.984
rs9138	OPN	GGAAACTCCCTGTAAACTAAAAGCTTCAGGGTTATGTCTATGTTCATTCTATAGAAGAAATGCAAACTATCACTGTATTTTAATATTTGTTATTCTCTCATGAATAGAAATTTATGTAGA[A/C]GCAAACAAAATACTTTTACCCACTTAAAAAGAGAATATAACATTTTATGTCACTATAATCTTTTGTTTTTTAAGTTAGTGTATATTTTGTTGTGATTATCTTTTTGTGGTGTGAATAAAT	4	89261521	0.1	0.158	0.001	0.913
rs6840362	OPN	ctgggattacaggcgtgagccactgcgcccggctGTTTTTTCATCTTCTTAAAGCAAGGAACCCCTTCTTTCAGCAAAACCTTTCGGAGAAGCCCAATACTAAGCTCCTCTGGTTAGAGC[C/T]AGCCATGAGAGAAACTCCAAGTACTTCTGACTGGTTCTCTCTCTACTCATCCACCCCTTAGGTGGCTGCAGAAGGAACTCTGTGCAACCCCCAGAGTTCTCATTCTCAGTGACAGGGAAA	4	89257099	0.03	-1	0.013	0.111
rs11730582	OPN	CTTCTATTTCATATAGAATTTTATATTTTAATGTCACTAGTGCCATTTGTCTAAGTAACAAGCTACTGCATACTCGAAATCACAAAGCTAAGCTTGAGTAGTAAAGGACAGAGGCAAGTT[T/C]TCTGAACTCCTTGCAGGCTTGAACAATAGCCTTCTGGCTCTTCAATAAGTACAATCATACAGGCAAGAGTGGTTGCAGATATTACCTTTATGTTACTTAAACCGAAAGAAACAAAAATCC	4	89253600	0.1	-1	0.002	0.862
rs13652	FN1	CGAGGGACCTGGAAGTTGTTGCTGCGACCCCCACCAGCCTACTGATCAGCTGGGATGCTCCTGCTGTCACAGTGAGATATTACAGGATCACTTACGGAGA[A/G]ACAGGTACAGCAGTAAAATGCTATTTTACACTCTGATTAAATCAGATTCTGTTGTGGATAACCTGAAAGCCCAACAGTGAACAAAGAATTAAAGAAACTT	2	216075093	0.2	0.125	0.003	0.737
rs1263	FN1	AAGGAAAGGTGGAGGGAAGAAGGGAAGAATTACAATGGTTAGAAAAGAGCAACTAAAGATTATTTCTATTATACTTCTGAACGGTAAACTAGCAATTTTA[A/G]TAAATATTKGGGTCCACTTAAATCTATTAAAGCAGAAAGTGTAAAGCTATCTCCATTAGTGAAGAGATGAAGTGACAAAAACCAATCAGTTTTTGTAGCA	2	216050849	0.2	0.358	0.003	0.713
rs1250215	FN1	GTAGGCTATAGGACTGGACATTTGGATATTTCATCAGTTCAAATAGTCCTGGGCGTGCTTTAGTTTCTCATGCTTTTGAGCAGAGTTTTAAAATAAGCCC[C/G]ATTTGCCCCTACAGATCTCCTGCCTGGTACAGAATATGTAGTGAGTGTCTCCAGTGTCTACGAACAACATGAGAGCACACCTCTTAGAGGAAGACAGAAA	2	216078545	0.2	0.392	0.003	0.735
rs2577301	FN1	TGATGTCATTAAGATTAACATAGCAGCCAAAGAGGGGGACGCTTAGCTGACCTGTGATGGGAGCCTGGGGTCTGCTCCAGCGAACAACAATTGAGGTGTCATCAACTTGGTCCACAGTCG[T/G]GTCAGGAGGGGCATCAGGCGCTAAGAAAGAAAGAAAGTGGGGCAAACAGTCAGGAAGTGCTACTACAGGCCTGTGTTTTACAGAAAAAGATTCTTTTAACACTATGTAGCACACATGTAC	2	216098406	0.2	-1	Bad cluster definition
rs7575234	FN1	GCTTGGCAATGTGTGCAAATTAACACACTGCTTCCTTCATCAAGAAAATCTGGCTTCAGAAAAATTCTCAGCTGTACTAAGCAGTGTGCTTTGTGATTTA[C/T]GTTCTGGCACAACCGTTTTTCTTGTTGCAGACTAGCAGCAAACAATTAACGGGCCAGCAGCCAGTCTATGGAGCACATTTTTAGTATCACTGATTTAAAT	2	216094408	0.2	0.275	0.004	0.353
rs1250241	FN1	CAGTGAGCTGAGATTGAACCTTATCAAAGTGATATGTTTTTCTATTTATGTAGTCTTCTCTGAAGATGCXGAATAAGTTGGTTATGAAAGTTTTCTTGAC[A/T]TCCAGAAGTTACCAAAGCATGCTGXTATACTGGATGTGTTCTGAGTAACATAGTATTACCCTTCTCTCTAGGAATCCAGAAAACAATACCTGGCTTAATC	2	216120818	0.2	0.2917	0.001	0.799
rs7584505	FN1	cttggattttagacatgagccactgaacccCACTGATTTACCATTCTTTAATTTTTGTCTATACAGAAGGTTTGTCCATATGAAGACATTTTGTTACTTACTCTCCAGAGTGGTGACAAC[T/A]CCCTGAGCTGGTCTGCTTGTCAAAGTGTCCTTAAGAGCATAGACACTCACTTCATATTTGGTGGCCACCTAGAGAAATAAGGGCATGGTGAGCTTTAGCAACGTCCTCAACTGAAACCCA	2	216068423	0.1	0.25	0.003	0.47
rs2229094	LTA	AGGGCGGGAGGTCTGTCTTCCGCCGCGTGCCCCGCCCCGCTCACTGtctctctctctctctctctttctctGCAGGTTCTCCCCATGACACCACCTGAACGTCTCTTCCTCCCAAGGGTG[C/T]GTGGCACCACCCTACACCTCCTCCTTCTGGGGCTGCTGCTGGTTCTGCTGCCTGGGGCCCAGGTGAGGCAGCAGGAGAATGGGGGCTGCTGGGGTGGCTCAGCCAAACCTTGAGCCCTAG	6	31648535	0.03	0.2583	0.002	0.516
rs1041981	LTA	CTCAACTCTSTTCTCCCCTAGGGGCTCCCTGGTGTTGGCCTCACACCTTCAGCTGCCCAGACTGCCCGTCAGCMCCCYAAGATGCATCTTGCCCACAGCA[A/C]CCTCAAACCTGCTGCTCACCTCATTGGTAAACATCCACCTGACCTCCCAGACATGTCCCCACCAGCTCTCCTCCTACCCCTGCCTCAGGAACCCAAGCAT	6	31648763	0.2	0.2955	Low signal strength
rs1800683	LTA	TTCTAAGCCCTGGGGGCTTCCCCGGGCCCCAGCCCCGACCTAGAACCCGCCCGCTGCCTGCCACGCTGCCACTGCCGCTTCCTCTATAAAGGGACCTGAGCGTCCGGGCCCAGGGGCTCC[G/A]CACAGCAGGTGAGGCTCTCCTGCCCCATCTCCTTGGGCTGCCCGTGCTTCGTGCTTTGGACTACCGCCCCGCAGTGTCCTGCCCTCTGCCTGGGCCTCGGTCCCTCCTGCACCTGCTGCC	6	31648050	0.1	0.3571	Bad cluster definition
rs909253	LTA	GAGACAGCACCCCCCGACCCCCGagagagagatcgacagagaaggggacaagatgcagtcagagaaaccccaaggtgagcagagggagacagagagagacaggaagggaacagagaggaa[C/T]catggcagaaacagagaatgtgtgacagagacaatgagactgacagatggagagtcagagacagagaaggaaaccaaaacCAAACCCACCAAGGCCCAGGCCCAGGCAGGCCGGGGATCC	6	31648292	0.1	0.2857	0.006	0.41
rs1800469	TGFB1	GGGACAGTAAATGTATGGGGTCGCAGGGTGTTGAGTGACAGGAGGCTGCTTAGCCACATGGGAGGTGCTCAGTAAAGGAGAGCAATTCTTACAGGTGTCTGCCTCCTGACCCTTCCATCC[C/T]TCAGGTGTCCTGTTGCCCCCTCCTCCCACTGACACCCTCCGGAGGCCCCCATGTTGACAGACCCTCTTCTCCTACCTTGTTTCCCAGCCTGACTCTCCTTCCGTTCTGGGTCCCCCTCCT	19	46552136	0.1	0.308	0.01	0.089
rs1800468	TGFB1	CTGGTGGCACCGTGCACCTGGAGATCGGCCTGCTGCTCCGCAACTTCGACCGCTACGGCGTGGAGTGCTGAGGGACTCTGCCTCCAAC[A/G]TCACCACCATCCACACCCCGGACACCCAGTGATGGGGGaggatggcacagtggtcaagagcacagactctagagactgtcagagctgaccccagctaaggcatggcaccgcttctgtcct	19	46552427	0.03	0.0165	0.016	0.056
rs8179181	TGFB1	ACAGTGGGTGCAAGGGAGACCCAGATGGAGATAGGGCTGGGGGGGCAACCTAGGGTGACACACGCACCTGGGGAGGAGGGGCATGTGGCTTCTATGGTGGTAGCCCCTCCCTGCCCCTGA[T/C]GCGTCTCTCCTGCCTGCAGCTCCACGGAGAAGAACTGCTGCGTGCGGCAGCTGTACATTGACTTCCGCAAGGACCTCGGCTGGAAGTGGATCCACGAGCCCAAGGGCTACCATGCCAACT	19	46530046	0.03	0.342	Bad cluster definition
rs11466334	TGFB1	CTGCAAAGCTCCCGGCACCGCCGAGCCCTGGACACCAACTATTGCTTCAGGTGAGCCTTGTAGCCTGGATGGAGGCCTTCCAGGCTGGGGGCATGACTGC[C/T]ATCTGCTGACCAGGTGCTCCAGGTTGGACACCTGGCTGCTGCTGTGCTTGGGCTGAGCATCTGTCTCCTTTAGCTTGGAGGGCTCAGGGGATGAGGTCTG	19	46539577	0.03	0.009	0.007	0.067
rs2241715	TGFB1	TGTCTCCCCATCTGCCTCTTTCTTTTCGTCTCCGTTAGTCTTTCTGTCCACGCATGGGTCTCCTGGTTTTTGTCTCTCCGACTATTTTctctccctttctatttttctcctccacggtcc[G/T]gttgcctcgtctccgtctctgacatctccccgcctctccctctctgcatcaccctccaacccttcctctccctcctctctgtcttcctccctatctgtcttccccAGCCAAGGCTCTGCC	19	46548726	0.1	0.3	0.006	0.22
rs1800472	TGFB1	GTGTGTGTGTATGTCCCCTATCCCCTGACTCCCACACCAAAGCAGGGTTCACTACCGGCCGCCGAGGTGACCTGGCCACCATTCATGGCATGAACCGGCCTTTCCTGCTTCTCATGGCCA[T/C]CCCGCTGGAGAGGGCCCAGCATCTGCAAAGCTCCCGGCACCGCCGAGCCCTGGACACCAACTATTGCTTCAGGTGAGCCTTGTAGCCTGGATGGAGGCCTTCCAGGCTGGGGGCATGACT	19	46539700	0.2	0.017	0.005	0.137
rs8110090	TGFB1	TGACAGCGTTGCTGGGCTGATGGCGCTAAGATCTGGTGGTGAAGGAGCCTGGGAGCAGGGCTGATTTTCTGGCAGGGAAACAGCCGGTAACAAAGCCCAGAGACAGGACCAAAATATTTT[A/G]AGCAAGGGAGGAATAAGGTCAGATGATCACTCTAAATTTACAACATTCTAACTCTCCATTTCAACTTTCTAGGAATCCAACATTTCAGCTTTCTTAGATTGCAGTATTAGCATTCCAGCA	19	46537712	0.03	0.058	0.004	0.351
rs4803455	TGFB1	gagacttcgtctcaaaataataataataaataaaataaaaTTCTGCTGCAAACATTCTGGGGTTTACTGAGCATACGGTTCTGCAAATTTGACACCCTGAATTCTCAGTAACTTAGAAGT[C/A]ATTTCTAATGATTCCggctgggcacggtggctcacgcctgttatcccagcactttgggaggccaaggcgggtggatctcctgaggtcaggagttcaagaccagcctggccaacaaagtga	19	46543349	0.1	0.483	0.006	0.437
rs9486403	AIM1	CACCCCATGCAAAGGAAAATATAAACACGTCTCTTCTCGTTGGTGCACTTACTAGCAGACCATGATTTCCATTAGCTACAACTACTGAACCATTTGTTATCTATTAAAATTGCCCTAAGA[A/G]TTATTAGATCATGCATCTGTCTTCTAGCTCATCTTCTTGTGTTTGGGAAATGAGTTCTTTTGGTAGACATTCATGTATTATTCCAGACCACATACCTTGTAACAACAGTGGAAGCTGATT	6	107121427	0.1	0.1	0.009	0.121
rs1462145	AIM1	TATTCACCTGTGCTAAGTGGGAGTGGTGAGGGAGCAGAAGTGTGAGAAGGGAGGGTCTTATCAGTTTCATAGAGTACCTTCCCTATCCTGTCCACCTATACAAATTGCATTTATCATCAA[C/G]GCACAAGGCCCAGCTCCCCCAAAGCACCAGCAGTGATTTCTTGCTCGCTAGCACTTCCCCAGGATTTACAGATGGTAACATTCGTTTGGCAGTTTCATCAGATATCATCTTGTATT	6	107068713	0.1	0.367	0.001	0.807
rs7740989	AIM1	ATGAGATGAATAAAATATCCAAAGCGGTCAATAGTAGATGAATTTTTAAAATCTATCCTTTTGAGATAATATTTAAAAAGTTATGCTAAAATAAAAATACATAATTGATGTTGGAGCATG[A/G]GAATGCATTAAATATTTAAATTTCTTCTAATGTTGTTCAGGCCTTAAGATGTCTTCCAACTCTAGTGCCAAGCACTGTGCATACATGCTACGTACTCAATAAATTAGTTCATCCCTCATC	6	107073004	0.1	0.317	0.019	0.028
rs10499048	AIM1	CAGATGCCATGCTCCCAACCACTATACTATTCTGGTTCCCCAGATAGGCTTGGACTATACCCGCCTGAATGAGCTCCTCTGGTTCTTTCCATCTTTATCA[T/A]TTAAAGTCAGTGAATTATCATGAGATCCATAACATAACATAGACTTTAGAGGCCACTTTGATAATGAGAACACACAAGTGGAGACACTGAAATCCCATAC	6	107071244	0.03	0.175	0.016	0.054
rs783390	AIM1	AAGGGTGGAACAGCATTGTACCTGTATTATGATTATTACTGCAGAAAAAGCAGACTAGAATATGGCCAACAAAGGGTAGAAAATTCAAAAAATAAAAGGGGAGGGGACACTTCATGATGG[T/C]GGGAATCAGATGATCTTTTTAAACATTGCTTTATTTCCAATATTATTTGAGCAGTAAATAAAAACTCTAGGCAAAATATTCCACTAATGAGGACATTTTGAAATAGGGTTTCTCA	6	107082982	0.2	0.358	0.004	0.575
rs6928187	AIM1	tgGTACCCCGTAGTCCTTGAAAGGCTCTGAAATTTTTAAAGGTGGTTAGTTTAGAAGTAGAAATTAGGAAAGGCTTTTATTTCCTCTGCATACCCTGTCTAAATATGACAAGAAATTGGG[A/T]CTTTAACAAATATAAACCCAAAAGAGTGTCTATGAGATGTATTAAATATattcagtaaatctgttaatcaagcatctaccatgtgccaggtgcttttctagtcactgggaatacagcagt	6	107087442	0.1	0.225	0.001	0.903
rs6902745	AIM1	TTGTTTTCCAGCTTCAGCTTCAGTGAATTAGAGATAGGCTTAGCTGGGTGTTGGGTATTTACTTACAAGTAGTTTAGTTTCATAGGAAAATACAGTACCCATACTTGTTAGTAAAAAGAA[C/T]AGAGTACTGGCTAAAGCTGCTTCCAGGGCTGTCCTCTCTCCTTGGCATTCAGCCTCCCACCTCACTGTCTTTTTTCCCTCCAAACCTTGAAGTCAAACAGAAAGGCCTTTAACCCTCTTA	6	107103065	0.1	0.142	0.001	0.711
